# Supplementary material for: Profiling placental and fetal DNA methylation in human neural tube defects
Source: Epigenetics Chromatin. 2016 Feb 16;9:6. doi: 10.1186/s13072-016-0054-8 (PMC4756451; doi:10.1186/s13072-016-0054-8)
Supplement: Supplementary file 1 — 10.1186/s13072-016-0054-8 Table S1 is a table listing the clinical and technical variables for the tissue samples used in the 450k microarray analysis. Table S2 is a table listing the samples used in follow-up pyrosequencing in chorionic villi. Table S3 is a table listing conditions used for each pyrosequencing assay. Table S4 is a table listing probes used in the candidate gene 450k analysis. Table S5 is a table listing the additional control kidney samples downloaded from GEO. Table S6 is a table summarizing the results of the candidate gene differential methylation analysis. Table S7 is a table summarizing the results of the array-wide differential methylation analysis. [file 13072_2016_54_MOESM1_ESM.xlsx]

## Sheet: Table S1
Table S1. Clinical and technical variables for each sample.
	case ID	NTD status	sex	tissue	gestational age (wks)	450k plate ID	450k Sentrix_ID	450k Sentrix_Position	MTHFR677	MTHFR1298
FT13_br	FT13	control	F	brain	17	WG0009065-MSA4	7970368054	R04C01	CC	TT
FT13_kid	FT13	control	F	kidney	17	WG0009065-MSA4	7970368014	R01C01	CC	TT
FT13_mus	FT13	control	F	muscle	17	WG000907-MSA4	7973201038	R01C02	CC	TT
FT13_v	FT13	control	F	chorionic villi	17	WG0009065-MSA4	7970368097	R03C01	CC	TT
FT16_kid	FT16	anencephaly	F	kidney	18.3	WG0009065-MSA4	7970368112	R03C01	TC	TT
FT16_v	FT16	anencephaly	F	chorionic villi	18.3	WG000907-MSA4	7970368062	R05C02	TC	TT
FT18_kid	FT18	control	M	kidney	20.4	WG0011603-MSA4	9296930154	R01C02	TC	TT
FT18_mus	FT18	control	M	muscle	20.4	WG0011603-MSA4	9406922117	R01C02	TC	TT
FT18_sc	FT18	control	M	spinal cord	20.4	WG0011603-MSA4	9296930154	R03C01	TC	TT
FT21_br	FT21	spina bifida	M	brain	21.1	WG0009065-MSA4	7970368015	R01C02	CC	GG
FT21_kid	FT21	spina bifida	M	kidney	21.1	WG0009065-MSA4	7970368036	R03C02	CC	GG
FT21_mus	FT21	spina bifida	M	muscle	21.1	WG0009065-MSA4	7970368015	R06C02	CC	GG
FT21_sc	FT21	spina bifida	M	spinal cord	21.1	WG0009065-MSA4	7970368014	R02C02	CC	GG
FT21_v	FT21	spina bifida	M	chorionic villi	21.1	WG0009065-MSA4	7970368015	R02C02	CC	GG
FT22_br	FT22	spina bifida	M	brain	21.8	WG000907-MSA4	7970368082	R06C01	CC	GT
FT22_kid	FT22	spina bifida	M	kidney	21.8	WG0011603-MSA4	9296930154	R04C01	CC	GT
FT22_v	FT22	spina bifida	M	chorionic villi	21.8	WG0011603-MSA4	9296930154	R05C02	CC	GT
FT23_br	FT23	spina bifida	M	brain	20.8	WG000907-MSA4	7970368100	R06C02	TC	TT
FT23_kid	FT23	spina bifida	M	kidney	20.8	WG0009065-MSA4	7970368014	R06C02	TC	TT
FT23_mus	FT23	spina bifida	M	muscle	20.8	WG0009065-MSA4	7970368066	R03C02	TC	TT
FT23_sc	FT23	spina bifida	M	spinal cord	20.8	WG000907-MSA4	7970368050	R01C01	TC	TT
FT23_v	FT23	spina bifida	M	chorionic villi	20.8	WG000907-MSA4	7973201026	R05C01	TC	TT
FT26_mus	FT26	anencephaly	M	muscle	19.3	WG0009065-MSA4	7970368015	R02C01	TC	GT
FT26_v	FT26	anencephaly	M	chorionic villi	19.3	WG0009065-MSA4	7970368015	R05C02	TC	GT
FT27_kid	FT27	spina bifida	M	kidney	19.8	WG0011603-MSA4	9406922026	R06C02	TC	TT
FT27_sc	FT27	spina bifida	M	spinal cord	19.8	WG000907-MSA4	7970368023	R03C01	TC	TT
FT27_v	FT27	spina bifida	M	chorionic villi	19.8	WG0011603-MSA4	9296930155	R04C02	TC	TT
FT28_kid	FT28	control	F	kidney	14.5	WG0011603-MSA4	9296930114	R06C02	CC	TT
FT28_sc	FT28	control	F	spinal cord	14.5	WG0009065-MSA4	7970368054	R03C02	CC	TT
FT28_v	FT28	control	F	chorionic villi	14.5	WG0011603-MSA4	9296930117	R06C02	CC	TT
FT29_kid	FT29	anencephaly	F	kidney	17.6	WG000907-MSA4	7970368100	R01C01	CC	TT
FT29_mus	FT29	anencephaly	F	muscle	17.6	WG0009065-MSA4	7970368066	R05C01	CC	TT
FT29_sc	FT29	anencephaly	F	spinal cord	17.6	WG000907-MSA4	7970368023	R01C02	CC	TT
FT29_v	FT29	anencephaly	F	chorionic villi	17.6	WG000907-MSA4	7970368023	R02C02	CC	TT
FT3_kid	FT3	control	F	kidney	19.7	WG0011603-MSA4	9406922026	R04C02	CC	TT
FT3_v	FT3	control	F	chorionic villi	19.7	WG0011603-MSA4	9296930117	R05C01	CC	TT
FT30_kid	FT30	anencephaly	F	kidney	21.3	WG000907-MSA4	7973201026	R01C02	CC	GT
FT30_mus	FT30	anencephaly	F	muscle	21.3	WG000907-MSA4	7970368082	R04C02	CC	GT
FT30_sc	FT30	anencephaly	F	spinal cord	21.3	WG0009065-MSA4	7970368014	R01C02	CC	GT
FT33_br	FT33	control	M	brain	18.4	WG000907-MSA4	7973201026	R03C01	CC	GG
FT33_kid	FT33	control	M	kidney	18.4	WG000907-MSA4	7970368062	R01C01	CC	GG
FT33_mus	FT33	control	M	muscle	18.4	WG0009065-MSA4	7970368036	R06C01	CC	GG
FT33_sc	FT33	control	M	spinal cord	18.4	WG0009065-MSA4	7970368076	R01C01	CC	GG
FT34_v	FT34	control	F	chorionic villi	23.3	WG000907-MSA4	7973201026	R05C02	TC	GT
FT35_kid	FT35	anencephaly	F	kidney	16.7	WG000907-MSA4	7970368142	R03C01	TC	GT
FT35_mus	FT35	anencephaly	F	muscle	16.7	WG000907-MSA4	7970368023	R06C01	TC	GT
FT35_sc	FT35	anencephaly	F	spinal cord	16.7	WG0009065-MSA4	7970368112	R04C02	TC	GT
FT35_v	FT35	anencephaly	F	chorionic villi	16.7	WG0009065-MSA4	7970368036	R06C02	TC	GT
FT36_br	FT36	control	F	brain	15	WG0009065-MSA4	7970368066	R04C01	CC	GT
FT36_kid	FT36	control	F	kidney	15	WG0009065-MSA4	7970368014	R03C02	CC	GT
FT36_mus	FT36	control	F	muscle	15	WG000907-MSA4	7973201038	R05C02	CC	GT
FT36_sc	FT36	control	F	spinal cord	15	WG0009065-MSA4	7970368076	R03C01	CC	GT
FT36_v	FT36	control	F	chorionic villi	15	WG0009065-MSA4	7970368015	R03C01	CC	GT
FT38_br	FT38	control	M	brain	19.1	WG000907-MSA4	7970368082	R03C02	TC	GT
FT38_kid	FT38	control	M	kidney	19.1	WG000907-MSA4	7970368050	R01C02	TC	GT
FT38_mus	FT38	control	M	muscle	19.1	WG0009065-MSA4	7970368066	R06C02	TC	GT
FT38_sc	FT38	control	M	spinal cord	19.1	WG0009065-MSA4	7970368066	R01C02	TC	GT
FT38_v	FT38	control	M	chorionic villi	19.1	WG000907-MSA4	7970368050	R05C01	TC	GT
FT39_br	FT39	control	M	brain	19	WG0009065-MSA4	7970368066	R06C01	CC	GT
FT39_kid	FT39	control	M	kidney	19	WG0009065-MSA4	7970368054	R02C02	CC	GT
FT39_mus	FT39	control	M	muscle	19	WG000907-MSA4	7970368050	R04C02	CC	GT
FT39_sc	FT39	control	M	spinal cord	19	WG000907-MSA4	7973201026	R02C02	CC	GT
FT39_v	FT39	control	M	chorionic villi	19	WG000907-MSA4	7970368050	R06C02	CC	GT
FT4_br	FT4	control	F	brain	19.4	WG0011603-MSA4	9296930124	R05C02	TC	TT
FT4_kid	FT4	control	F	kidney	19.4	WG0011603-MSA4	9296930117	R02C01	TC	TT
FT4_mus	FT4	control	F	muscle	19.4	WG0011603-MSA4	9296930154	R01C01	TC	TT
FT40_kid	FT40	anencephaly	M	kidney	20	WG0009065-MSA4	7970368015	R04C01	CC	TT
FT40_mus	FT40	anencephaly	M	muscle	20	WG0009065-MSA4	7970368097	R03C02	CC	TT
FT40_sc	FT40	anencephaly	M	spinal cord	20	WG0009065-MSA4	7970368036	R01C02	CC	TT
FT40_v	FT40	anencephaly	M	chorionic villi	20	WG0009065-MSA4	7970368097	R04C01	CC	TT
FT41_br	FT41	control	F	brain	15.5	WG000907-MSA4	7970368082	R05C01	CC	GT
FT41_kid	FT41	control	F	kidney	15.5	WG0009065-MSA4	7970368036	R05C02	CC	GT
FT41_mus	FT41	control	F	muscle	15.5	WG0009065-MSA4	7970368036	R02C02	CC	GT
FT41_sc	FT41	control	F	spinal cord	15.5	WG000907-MSA4	7970368142	R01C02	CC	GT
FT41_v	FT41	control	F	chorionic villi	15.5	WG000907-MSA4	7970368142	R05C02	CC	GT
FT42_br	FT42	control	M	brain	17	WG000907-MSA4	7970368100	R06C01	CC	GT
FT42_kid	FT42	control	M	kidney	17	WG000907-MSA4	7970368100	R05C02	CC	GT
FT42_mus	FT42	control	M	muscle	17	WG0009065-MSA4	7970368097	R01C01	CC	GT
FT42_sc	FT42	control	M	spinal cord	17	WG0009065-MSA4	7970368112	R05C02	CC	GT
FT42_v	FT42	control	M	chorionic villi	17	WG000907-MSA4	7970368142	R04C01	CC	GT
FT47_kid	FT47	spina bifida	M	kidney	22	WG0011603-MSA4	9296930124	R03C02	TT	TT
FT47_sc	FT47	spina bifida	M	spinal cord	22	WG0011603-MSA4	9296930124	R02C02	TT	TT
FT47_v	FT47	spina bifida	M	chorionic villi	22	WG0011603-MSA4	9296930155	R05C01	TT	TT
FT5_br	FT5	control	M	brain	23.7	WG0009065-MSA4	7970368014	R04C02	TC	TT
FT5_kid	FT5	control	M	kidney	23.7	WG0009065-MSA4	7970368015	R03C02	TC	TT
FT5_mus	FT5	control	M	muscle	23.7	WG0009065-MSA4	7970368097	R05C01	TC	TT
FT5_v	FT5	control	M	chorionic villi	23.7	WG0009065-MSA4	7970368054	R05C01	TC	TT
FT52_kid	FT52	anencephaly	F	kidney	21.8	WG0009065-MSA4	7970368054	R02C01	TT	TT
FT52_mus	FT52	anencephaly	F	muscle	21.8	WG0009065-MSA4	7970368076	R06C01	TT	TT
FT52_sc	FT52	anencephaly	F	spinal cord	21.8	WG0009065-MSA4	7970368112	R02C01	TT	TT
FT52_v	FT52	anencephaly	F	chorionic villi	21.8	WG0009065-MSA4	7970368076	R02C02	TT	TT
FT54_kid	FT54	spina bifida	M	kidney	20.4	WG0011603-MSA4	9406922117	R06C01	CC	GT
FT54_sc	FT54	spina bifida	M	spinal cord	20.4	WG0011603-MSA4	9296930124	R03C01	CC	GT
FT54_v	FT54	spina bifida	M	chorionic villi	20.4	WG0011603-MSA4	9406922026	R01C02	CC	GT
FT57_br	FT57	spina bifida	M	brain	22	WG000907-MSA4	7973201038	R04C01	TC	TT
FT57_kid	FT57	spina bifida	M	kidney	22	WG000907-MSA4	7973201038	R02C02	TC	TT
FT57_mus	FT57	spina bifida	M	muscle	22	WG000907-MSA4	7973201026	R01C01	TC	TT
FT57_sc	FT57	spina bifida	M	spinal cord	22	WG0009065-MSA4	7970368076	R04C02	TC	TT
FT57_v	FT57	spina bifida	M	chorionic villi	22	WG0009065-MSA4	7970368076	R05C01	TC	TT
FT58_kid	FT58	anencephaly	F	kidney	17	WG000907-MSA4	7970368082	R03C01	CC	GT
FT58_mus	FT58	anencephaly	F	muscle	17	WG000907-MSA4	7970368100	R04C01	CC	GT
FT58_sc	FT58	anencephaly	F	spinal cord	17	WG000907-MSA4	7970368100	R01C02	CC	GT
FT58_v	FT58	anencephaly	F	chorionic villi	17	WG0009065-MSA4	7970368054	R06C01	CC	GT
FT59_br	FT59	spina bifida	F	brain	19.4	WG0009065-MSA4	7970368097	R01C02	TT	TT
FT59_kid	FT59	spina bifida	F	kidney	19.4	WG0009065-MSA4	7970368112	R01C01	TT	TT
FT59_mus	FT59	spina bifida	F	muscle	19.4	WG0009065-MSA4	7970368054	R01C01	TT	TT
FT59_sc	FT59	spina bifida	F	spinal cord	19.4	WG0009065-MSA4	7970368054	R01C02	TT	TT
FT59_v	FT59	spina bifida	F	chorionic villi	19.4	WG000907-MSA4	7973201038	R04C02	TT	TT
FT60_kid	FT60	spina bifida	F	kidney	23.4	WG000907-MSA4	7970368082	R01C02	CC	GG
FT60_mus	FT60	spina bifida	F	muscle	23.4	WG000907-MSA4	7970368050	R02C02	CC	GG
FT60_sc	FT60	spina bifida	F	spinal cord	23.4	WG000907-MSA4	7973201026	R04C02	CC	GG
FT60_v	FT60	spina bifida	F	chorionic villi	23.4	WG000907-MSA4	7970368050	R03C01	CC	GG
FT62_kid	FT62	spina bifida	F	kidney	22.6	WG000907-MSA4	7970368100	R04C02	CC	TT
FT62_mus	FT62	spina bifida	F	muscle	22.6	WG000907-MSA4	7970368062	R02C01	CC	TT
FT62_sc	FT62	spina bifida	F	spinal cord	22.6	WG000907-MSA4	7970368062	R05C01	CC	TT
FT62_v	FT62	spina bifida	F	chorionic villi	22.6	WG000907-MSA4	7970368062	R01C02	CC	TT
FT64_br	FT64	spina bifida	M	brain	21.7	WG0009065-MSA4	7970368076	R01C02	CC	GT
FT64_kid	FT64	spina bifida	M	kidney	21.7	WG000907-MSA4	7973201038	R03C02	CC	GT
FT64_mus	FT64	spina bifida	M	muscle	21.7	WG0009065-MSA4	7970368112	R04C01	CC	GT
FT64_sc	FT64	spina bifida	M	spinal cord	21.7	WG000907-MSA4	7970368142	R04C02	CC	GT
FT64_v	FT64	spina bifida	M	chorionic villi	21.7	WG000907-MSA4	7970368050	R06C01	CC	GT
FT65_kid	FT65	anencephaly	F	kidney	19	WG0009065-MSA4	7970368054	R06C02	TC	GT
FT65_mus	FT65	anencephaly	F	muscle	19	WG000907-MSA4	7973201038	R02C01	TC	GT
FT65_v	FT65	anencephaly	F	chorionic villi	19	WG000907-MSA4	7970368142	R02C02	TC	GT
FT67_kid	FT67	spina bifida	M	kidney	22.4	WG0011603-MSA4	9296930114	R06C01	CC	GT
FT67_sc	FT67	spina bifida	M	spinal cord	22.4	WG0011603-MSA4	9296930114	R01C01	CC	GT
FT67_v	FT67	spina bifida	M	chorionic villi	22.4	WG0011603-MSA4	9296930155	R03C02	CC	GT
FT72_kid	FT72	spina bifida	F	kidney	23	WG0011603-MSA4	9406922026	R03C02	CC	TT
FT72_sc	FT72	spina bifida	F	spinal cord	23	WG0011603-MSA4	9296930124	R04C01	CC	TT
FT72_v	FT72	spina bifida	F	chorionic villi	23	WG0011603-MSA4	9296930114	R03C01	CC	TT
FT73_br	FT73	control	F	brain	18	WG0011603-MSA4	9296930117	R05C02	CC	GG
FT73_kid	FT73	control	F	kidney	18	WG0011603-MSA4	9296930124	R01C01	CC	GG
FT73_mus	FT73	control	F	muscle	18	WG0011603-MSA4	9406922026	R02C02	CC	GG
FT73_sc	FT73	control	F	spinal cord	18	WG0011603-MSA4	9296930154	R06C02	CC	GG
FT73_v	FT73	control	F	chorionic villi	18	WG0011603-MSA4	9296930114	R02C01	CC	GG
FT74_v	FT74	anencephaly	M	chorionic villi	21.5	WG0011603-MSA4	9296930117	R04C02	TC	GT
FT75_v	FT75	anencephaly	F	chorionic villi	20	WG0011603-MSA4	9406922026	R03C01	CC	TT
FT78_kid	FT78	spina bifida	F	kidney	20.4	WG0011603-MSA4	9406922117	R03C02	TC	TT
FT78_v	FT78	spina bifida	F	chorionic villi	20.4	WG0011603-MSA4	9406922117	R05C01	TC	TT
FT79_v	FT79	anencephaly	M	chorionic villi	20.8	WG0011603-MSA4	9296930124	R04C02	TC	GT
FT82_kid	FT82	control	M	kidney	19	WG0011603-MSA4	9296930155	R05C02	CC	GT
FT82_v	FT82	control	M	chorionic villi	19	WG0011603-MSA4	9406922026	R04C01	CC	GT
FT84_v	FT84	anencephaly	F	chorionic villi	17	WG0011603-MSA4	9406922026	R01C01	CC	GG
FT85_kid	FT85	control	F	kidney	23.9	WG0011603-MSA4	9296930114	R05C02	TC	TT
FT85_mus	FT85	control	F	muscle	23.9	WG0011603-MSA4	9296930155	R02C01	TC	TT
FT85_v	FT85	control	F	chorionic villi	23.9	WG0011603-MSA4	9406922117	R04C01	TC	TT
mt4-5_br	mt4-5	control	F	brain	20.3	WG000907-MSA4	7970368062	R02C02	CC	GT
mt4-5_kid	mt4-5	control	F	kidney	20.3	WG0009065-MSA4	7970368076	R06C02	CC	GT
mt4-5_mus	mt4-5	control	F	muscle	20.3	WG0009065-MSA4	7970368015	R04C02	CC	GT
mt4-5_v	mt4-5	control	F	chorionic villi	20.3	WG0009065-MSA4	7970368112	R06C01	CC	GT
NTD1_v	FT83	anencephaly	F	chorionic villi	22.7	WG000907-MSA4	7973201038	R05C01	TC	TT
NTD14_v	NTD14	anencephaly	M	chorionic villi	23.3	WG0011603-MSA4	9296930155	R06C02	TC	GT
NTD16_kid	NTD16	spina bifida	F	kidney	21	WG0011603-MSA4	9296930117	R02C02	TC	TT
NTD16_sc	NTD16	spina bifida	F	spinal cord	21	WG0011603-MSA4	9296930154	R05C01	TC	TT
NTD16_v	NTD16	spina bifida	F	chorionic villi	21	WG0011603-MSA4	9406922117	R04C02	TC	TT
NTD17_kid	NTD17	spina bifida	M	kidney	23.7	WG0011603-MSA4	9296930117	R03C02	TT	TT
NTD17_sc	NTD17	spina bifida	M	spinal cord	23.7	WG0011603-MSA4	9296930155	R06C01	TT	TT
NTD17_v	NTD17	spina bifida	M	chorionic villi	23.7	WG0011603-MSA4	9296930154	R02C02	TT	TT
NTD2_v	NTD2	spina bifida	M	chorionic villi	23.7	WG0011603-MSA4	9406922026	R06C01	CC	TT
NTD3_br	NTD3	spina bifida	M	brain	20	WG0009065-MSA4	7970368014	R05C01	TC	TT
NTD3_kid	NTD3	spina bifida	M	kidney	20	WG0009065-MSA4	7970368097	R06C01	TC	TT
NTD3_mus	NTD3	spina bifida	M	muscle	20	WG0009065-MSA4	7970368112	R03C02	TC	TT
NTD3_v	NTD3	spina bifida	M	chorionic villi	20	WG000907-MSA4	7970368100	R05C01	TC	TT
NTD6_kid	NTD6	spina bifida	M	kidney	21.1	WG0011603-MSA4	9296930114	R03C02	TT	TT
NTD6_sc	NTD6	spina bifida	M	spinal cord	21.1	WG0011603-MSA4	9406922026	R02C01	TT	TT
NTD6_v	NTD6	spina bifida	M	chorionic villi	21.1	WG0011603-MSA4	9296930124	R05C01	TT	TT
NTD8_br	NTD8	spina bifida	M	brain	20	WG000907-MSA4	7970368023	R02C01	TC	TT
NTD8_kid	NTD8	spina bifida	M	kidney	20	WG0009065-MSA4	7970368036	R01C01	TC	TT
NTD8_mus	NTD8	spina bifida	M	muscle	20	WG000907-MSA4	7970368142	R05C01	TC	TT
NTD8_sc	NTD8	spina bifida	M	spinal cord	20	WG0009065-MSA4	7970368097	R04C02	TC	TT
NTD8_v	NTD8	spina bifida	M	chorionic villi	20	WG0009065-MSA4	7970368036	R04C02	TC	TT
NTD9_br	NTD9	spina bifida	M	brain	22	WG0009065-MSA4	7970368014	R06C01	CC	GT
NTD9_kid	NTD9	spina bifida	M	kidney	22	WG000907-MSA4	7970368100	R02C01	CC	GT
NTD9_mus	NTD9	spina bifida	M	muscle	22	WG000907-MSA4	7970368142	R06C01	CC	GT
NTD9_sc	NTD9	spina bifida	M	spinal cord	22	WG000907-MSA4	7970368023	R05C01	CC	GT
NTD9_v	NTD9	spina bifida	M	chorionic villi	22	WG0009065-MSA4	7970368112	R01C02	CC	GT
PL118_v	PL118	spina bifida	M	chorionic villi	22.7	WG0011603-MSA4	9296930117	R01C02	CC	GT
PL148_v	PL148	control	F	chorionic villi	18.7	WG0011603-MSA4	9296930117	R06C01	TC	TT
PL149_v	PL149	control	F	chorionic villi	18.5	WG0011603-MSA4	9296930154	R03C02	CC	GT

## Sheet: Table S2
Table S2. Sample information for follow-up pyrosequencing.
	case ID	NTD group	sex	tissue	gesational age (wks)	sample run on 450k array?
FT100_v	FT100	anencephaly	F	chorionic villi	17.7	N
FT101_v	FT101	anencephaly	F	chorionic villi	21	N
FT102_v	FT102	anencephaly	M	chorionic villi	18.9	N
FT103_v	FT103	spina bifida	M	chorionic villi	22	N
FT105_v	FT105	spina bifida	F	chorionic villi	24.1	N
FT107_v	FT107	anencephaly	M	chorionic villi	21.4	N
FT13_v	FT13	control	F	chorionic villi	17	Y
FT16_v	FT16	anencephaly	F	chorionic villi	18.3	Y
FT20_v	FT20	spina bifida	F	chorionic villi	20.6	N
FT21_v	FT21	spina bifida	M	chorionic villi	21.1	Y
FT22_v	FT22	spina bifida	M	chorionic villi	21.8	Y
FT23_v	FT23	spina bifida	M	chorionic villi	20.8	Y
FT26_v	FT26	anencephaly	M	chorionic villi	19.3	Y
FT27_v	FT27	spina bifida	M	chorionic villi	19.8	Y
FT28_v	FT28	control	F	chorionic villi	14.5	Y
FT29_v	FT29	anencephaly	F	chorionic villi	17.6	Y
FT3_v	FT3	control	F	chorionic villi	19.7	Y
FT30_v	FT30	anencephaly	F	chorionic villi	21.3	N
FT34_v	FT34	control	F	chorionic villi	23.3	Y
FT35_v	FT35	anencephaly	F	chorionic villi	16.7	Y
FT36_v	FT36	control	F	chorionic villi	15	Y
FT38_v	FT38	control	M	chorionic villi	19.1	Y
FT39_v	FT39	control	M	chorionic villi	19	Y
FT40_v	FT40	anencephaly	M	chorionic villi	20	Y
FT41_v	FT41	control	F	chorionic villi	15.5	Y
FT42_v	FT42	control	M	chorionic villi	17	Y
FT47_v	FT47	spina bifida	M	chorionic villi	22	Y
FT5_v	FT5	control	M	chorionic villi	23.7	Y
FT52_v	FT52	anencephaly	F	chorionic villi	21.8	Y
FT54_v	FT54	spina bifida	M	chorionic villi	20.4	Y
FT57_v	FT57	spina bifida	M	chorionic villi	22	Y
FT58_v	FT58	anencephaly	F	chorionic villi	17.7	Y
FT59_v	FT59	spina bifida	F	chorionic villi	19.4	Y
FT60_v	FT60	spina bifida	F	chorionic villi	23.4	Y
FT62_v	FT62	spina bifida	F	chorionic villi	22.6	Y
FT63_v	FT63	anencephaly	M	chorionic villi	22	N
FT64_v	FT64	spina bifida	M	chorionic villi	21.7	Y
FT65_v	FT65	anencephaly	F	chorionic villi	19	Y
FT67_v	FT67	spina bifida	M	chorionic villi	22.4	Y
FT71_v	FT71	anencephaly	M	chorionic villi	22.7	N
FT72_v	FT72	spina bifida	F	chorionic villi	23	Y
FT73_v	FT73	control	F	chorionic villi	18	Y
FT74_v	FT74	anencephaly	M	chorionic villi	21.5	Y
FT75_v	FT75	anencephaly	F	chorionic villi	20	Y
FT78_v	FT78	spina bifida	F	chorionic villi	20.4	Y
FT79_v	FT79	anencephaly	M	chorionic villi	20.8	Y
FT82_v	FT82	control	M	chorionic villi	19	Y
FT83_v	FT83	anencephaly	F	chorionic villi	22.7	Y
FT84_v	FT84	anencephaly	F	chorionic villi	17	Y
FT85_v	FT85	control	F	chorionic villi	23.9	Y
FT89_v	FT89	control	F	chorionic villi	17.7	N
FT91_v	FT91	control	F	chorionic villi	14	N
FT93_v	FT93	anencephaly	M	chorionic villi	21	N
FT95_v	FT95	spina bifida	F	chorionic villi	21	N
FT96_v	FT96	anencephaly	F	chorionic villi	19.4	N
FT97_v	FT97	anencephaly	F	chorionic villi	22	N
FT98_v	FT98	spina bifida	F	chorionic villi	20.9	N
mt4-5_v	mt4-5	control	F	chorionic villi	20.3	Y
NTD14_v	NTD14	anencephaly	M	chorionic villi	23.3	Y
NTD16_v	NTD16	spina bifida	F	chorionic villi	21	Y
NTD17_v	NTD17	spina bifida	M	chorionic villi	23.7	Y
NTD18_v	NTD18	spina bifida	F	chorionic villi	20.7	N
NTD19_v	NTD19	spina bifida	F	chorionic villi	22.4	N
NTD2_v	NTD2	spina bifida	M	chorionic villi	23.7	Y
NTD20_v	NTD20	anencephaly	M	chorionic villi	19.7	N
NTD3_v	NTD3	spina bifida	M	chorionic villi	20	Y
NTD5_v	NTD5	spina bifida	M	chorionic villi	22.8	N
NTD6_v	NTD6	spina bifida	M	chorionic villi	21	Y
NTD7_v	NTD7	spina bifida	M	chorionic villi	22	N
NTD8_v	NTD8	spina bifida	M	chorionic villi	20	Y
NTD9_v	NTD9	spina bifida	M	chorionic villi	22	Y
PL118_v	PL118	spina bifida	M	chorionic villi	22.5	Y
PL148_v	PL148	control	F	chorionic villi	18.7	Y
PL149_v	PL149	control	F	chorionic villi	18.5	Y
PL151_v	PL151	control	M	chorionic villi	15.1	N
PL152_v	PL152	control	M	chorionic villi	16.3	N
PL154_v	PL154	control	M	chorionic villi	16.4	N
PL155_v	PL155	control	M	chorionic villi	15	N
PL158_v	PL158	control	M	chorionic villi	23.4	N
PL159_v	PL159	control	M	chorionic villi	18.2	N
PL163_v	PL163	control	F	chorionic villi	15.4	N

## Sheet: Table S3
Table S3. Pyrosequencing conditions.
Primer sequence (5' to 3')
	MTHFR 677	MTHFR 1298	L1	Alu	cg10988628 (PARP1)	cg02413938 (ESPNL)
Forward	5 Biosg/CTC AAA GAA AAG CTG CGT GAT	TCC AGC ATC ACT CAC TTT GTG AC	TTT TGA GTT AGG TGT GGG ATA TA	5 Biosg/TTT TTA TTA AAA ATA TAA AAA TT	TGTGGTAGGTTTTGAGTAGG	TGGGAGTGGTTTGGGTAGG
Reverse	TGT CAT CCC TAT TGG CAG GTT	5 Biosg/CTT TGG GGA GCT GAA GGA CTA CTA	5 Biosg/AAA ATC AAA AAA TTC CCT TTC	CCC AAA CTA AAA TAC AATAA	5 Biosg/CCCTAAATAACTCAAATAACTAACTCTACA	5 Biosg/ATACCAACTACTTCTCCATCCTCTAACC
Sequencing	AAG CAC TTG AAG GAG AA	AAC AAA GAC TTC AAA GAC AC	AGT TAG GTG TGG GAT ATA GT	AAT AAC TAA AAT TAC AAA C	GGTAGTTGGGTGTTTT	GGTAGGTTTTTAAGGTTTG
PCR cycling conditions
	MTHFR 677	MTHFR 1298	L1	Alu	cg10988628 (PARP1)	cg02413938 (ESPNL)
step 1	95°C for 05:00	95°C for 05:00	95°C for 15:00	95°C for 15:00	95°C for 10:00	95°C for 10:00
step 2	95°C for 00:20	95°C for 00:20	95°C for 00:20	95°C for 01:30	95°C for 00:40	95°C for 00:40
step 3	57°C for 00:20	60°C for 00:20	50°C for 00:20	49°C for 01:00	55°C for 00:40	55°C for 00:40
step 4	72°C for 00:20	72°C for 00:20	72°C for 00:20	72°C for 01:20	72°C for 00:40	72°C for 00:40
step 5	Go to step 2, 49 times	Go to step 2, 49 times	Go to step 2, 45 times	Go to step 2, 40 times	Go to step 2, 39 times	Go to step 2, 39 times
step 6	72°C for 05:00	72°C for 05:00	72°C for 05:00	72°C for 05:00	72°C for 07:00	72°C for 07:00
PCR reaction
	MTHFR 677 (ul)	MTHFR 1298 (ul)	L1 (ul)	Alu (ul)	cg10988628 (PARP1)	cg02413938 (ESPNL)	Product manufacturer
H2O	9.22	9.22	15.8	15.8	9.22	9.22
10X PCR buffer	1.5	1.5	2.5	2.5	1.5	1.5	Qiagen Ltd.
dNTPs (1.25 mM)	2.4	2.4	4	4	2.4	2.4	Invitrogen, Carlsbad, CA
F/R primers (10 uM)	0.6	0.6	0.5/0.5	0.5/0.5	0.6/0.6	0.6/0.6	Integrated DNA Technologies Inc., Coralville, IA
DNA polymerase (5 U/ul)	0.18	0.18	0.2	0.2	0.18	0.18	HotStarTaq, Qiagen Ltd
genomic/bisulfite-converted DNA	50 ng	50 ng	30 ng	30 ng	17 ng	17 ng

## Sheet: Table S4
Table S4. Probes used in candidate analysis.
IlmnID	geneName	reference
cg06020978	ABI1	harris.2010
cg07041723	ABI1	harris.2010
cg17918201	ABI1	harris.2010
cg18825419	ABI1	harris.2010
cg17850367	ABI1	harris.2010
cg23087130	ABI1	harris.2010
cg06960024	ABI1	harris.2010
cg20151668	ABI1	harris.2010
cg15317221	ABI1	harris.2010
cg26142490	ABI1	harris.2010
cg10311020	ABI1	harris.2010
cg03625292	ABI1	harris.2010
cg06837842	ABI1	harris.2010
cg20318353	ABI1	harris.2010
cg19945092	ABI1	harris.2010
cg03808459	ABI1	harris.2010
cg13023397	ABI1	harris.2010
cg26695125	ABI1	harris.2010
cg13467399	ABL1	harris.2010
cg11464064	ABL1	harris.2010
cg03494795	ABL1	harris.2010
cg20511797	ABL1	harris.2010
cg14270612	ABL1	harris.2010
cg13672863	ABL1	harris.2010
cg21156057	ABL1	harris.2010
cg14119680	ABL1	harris.2010
cg13449356	ABL1	harris.2010
cg08951958	ABL1	harris.2010
cg10288784	ABL1	harris.2010
cg13670057	ABL1	harris.2010
cg14142977	ABL1	harris.2010
cg13803765	ABL1	harris.2010
cg13938702	ABL1	harris.2010
cg02915920	ABL1	harris.2010
cg13440206	ABL1	harris.2010
cg13609937	ABL1	harris.2010
cg08417804	ABL1	harris.2010
cg14483856	ABL1	harris.2010
cg14270890	ABL1	harris.2010
cg00168082	ABL1	harris.2010
cg20174000	ABL1	harris.2010
cg10228162	ABL1	harris.2010
cg01493658	ABL1	harris.2010
cg18986964	ABL1	harris.2010
cg13847987	ABL1	harris.2010
cg14205952	ABL1	harris.2010
cg14578355	ABL1	harris.2010
cg21195763	ABL1	harris.2010
cg13509765	ABL1	harris.2010
cg14102055	ABL1	harris.2010
cg14362370	ABL1	harris.2010
cg10803013	ABL1	harris.2010
cg13611989	ABL1	harris.2010
cg14567798	ABL1	harris.2010
cg13822231	ABL1	harris.2010
cg25594980	ABL2	harris.2010
cg13927605	ABL2	harris.2010
cg12639574	ABL2	harris.2010
cg22335155	ABL2	harris.2010
cg10805082	ABL2	harris.2010
cg11664956	ABL2	harris.2010
cg11243304	ABL2	harris.2010
cg15895268	ABL2	harris.2010
cg05009066	ABL2	harris.2010
cg09129563	ABL2	harris.2010
cg13550751	ABL2	harris.2010
cg04574732	ABL2	harris.2010
cg02303538	ABL2	harris.2010
cg11578385	ABL2	harris.2010
cg07172339	ABL2	harris.2010
cg10973726	ABL2	harris.2010
cg10832007	ABL2	harris.2010
cg04691540	ABL2	harris.2010
cg18433086	ABL2	harris.2010
cg03471346	ABL2	harris.2010
cg13383332	AGO2	harris.2010
cg14650175	AGO2	harris.2010
cg17369830	AGO2	harris.2010
cg26996458	AGO2	harris.2010
cg05744888	AGO2	harris.2010
cg17050632	AGO2	harris.2010
cg24251448	AGO2	harris.2010
cg00176675	AGO2	harris.2010
cg23731089	AGO2	harris.2010
cg19301681	AGO2	harris.2010
cg26099876	AGO2	harris.2010
cg00175844	AGO2	harris.2010
cg19021467	AGO2	harris.2010
cg14835938	AGO2	harris.2010
cg21208682	AGO2	harris.2010
cg00990377	AGO2	harris.2010
cg26801816	AGO2	harris.2010
cg15936375	AGO2	harris.2010
cg13157980	AGO2	harris.2010
cg11302515	AGO2	harris.2010
cg06401414	AGO2	harris.2010
cg09020064	AGO2	harris.2010
cg10010182	AGO2	harris.2010
cg13405161	AGO2	harris.2010
cg02692410	AGO2	harris.2010
cg25071674	AGO2	harris.2010
cg24492446	AGO2	harris.2010
cg18321827	AGO2	harris.2010
cg15717330	AGO2	harris.2010
cg15463309	AGO2	harris.2010
cg24512544	AGO2	harris.2010
cg04047726	AGO2	harris.2010
cg07281647	AGO2	harris.2010
cg00288598	AGO2	harris.2010
cg07701049	AGO2	harris.2010
cg25029360	AGO2	harris.2010
cg19882377	AGO2	harris.2010
cg14190175	AGO2	harris.2010
cg10720646	AGO2	harris.2010
cg07022728	AGO2	harris.2010
cg09815962	AGO2	harris.2010
cg23287005	AGO2	harris.2010
cg01980793	AGO2	harris.2010
cg24540315	AGO2	harris.2010
cg18440839	AGO2	harris.2010
cg11130692	AGO2	harris.2010
cg16286776	AGO2	harris.2010
cg02455836	AGO2	harris.2010
cg16782524	AGO2	harris.2010
cg02741544	AGO2	harris.2010
cg19352830	AGO2	harris.2010
cg11598062	AGO2	harris.2010
cg00682103	AGO2	harris.2010
cg03215152	AGO2	harris.2010
cg26325880	AGO2	harris.2010
cg07242214	AGO2	harris.2010
cg26074100	AGO2	harris.2010
cg25922279	AGO2	harris.2010
cg23060465	AGO2	harris.2010
cg00405484	AGO2	harris.2010
cg26963146	AGO2	harris.2010
cg18044585	AGO2	harris.2010
cg02733994	AGO2	harris.2010
cg01911323	AGO2	harris.2010
cg20299247	AGO2	harris.2010
cg13582226	AGO2	harris.2010
cg17560523	AGO2	harris.2010
cg11007190	AGO2	harris.2010
cg11208478	AGO2	harris.2010
cg06007675	AGO2	harris.2010
cg06250963	AGO2	harris.2010
cg08918797	AGO2	harris.2010
cg12691427	AGO2	harris.2010
cg12073251	AGO2	harris.2010
cg18119166	AGO2	harris.2010
cg13610333	AGO2	harris.2010
cg27319710	AGO2	harris.2010
cg26554254	AGO2	harris.2010
cg23110286	AGO2	harris.2010
cg27005749	AGO2	harris.2010
cg19992450	AGO2	harris.2010
cg27056175	AGO2	harris.2010
cg14827056	AGO2	harris.2010
cg02911270	AGO2	harris.2010
cg04476876	AGO2	harris.2010
cg01758022	AGO2	harris.2010
cg26291848	AGO2	harris.2010
cg05023214	AGO2	harris.2010
cg14484434	AGO2	harris.2010
cg23119628	AGO2	harris.2010
cg23349842	AGO2	harris.2010
cg19857840	AGO2	harris.2010
cg18491938	AGO2	harris.2010
cg18999451	AGO2	harris.2010
cg13294602	AGO2	harris.2010
cg07752613	AGO2	harris.2010
cg00953443	AGO2	harris.2010
cg02345613	AGO2	harris.2010
cg17634588	AGO2	harris.2010
cg05827089	AGO2	harris.2010
cg14301764	AGO2	harris.2010
cg16798694	AGO2	harris.2010
cg24262486	AGO2	harris.2010
cg22977397	AGO2	harris.2010
cg03172341	AGO2	harris.2010
cg11006453	AGO2	harris.2010
cg07466463	AGO2	harris.2010
cg20577333	AGO2	harris.2010
cg19482843	AGO2	harris.2010
cg10649706	AGO2	harris.2010
cg06895124	AGO2	harris.2010
cg08632810	AGO2	harris.2010
cg11743997	AGO2	harris.2010
cg18973173	AGO2	harris.2010
cg14699253	AGO2	harris.2010
cg08444833	AGO2	harris.2010
cg10099364	AHCY	GO:0006730_Greene.2009
cg04043623	AHCY	GO:0006730_Greene.2009
cg23636941	AHCY	GO:0006730_Greene.2009
cg03876823	AHCY	GO:0006730_Greene.2009
ch.20.661824R	AHCY	GO:0006730_Greene.2009
cg00582941	AHCY	GO:0006730_Greene.2009
cg04025889	AHCY	GO:0006730_Greene.2009
cg11465371	AHCY	GO:0006730_Greene.2009
cg20526108	AHCY	GO:0006730_Greene.2009
cg12002708	AHCY	GO:0006730_Greene.2009
cg21305245	AHCY	GO:0006730_Greene.2009
cg02138331	AHCY	GO:0006730_Greene.2009
cg21243348	AHCY	GO:0006730_Greene.2009
cg12955252	AHCY	GO:0006730_Greene.2009
cg22060087	AHCY	GO:0006730_Greene.2009
cg07721779	AHCY	GO:0006730_Greene.2009
cg21455437	AHCY	GO:0006730_Greene.2009
cg26812397	AHCY	GO:0006730_Greene.2009
cg03781315	AHCY	GO:0006730_Greene.2009
cg22992591	AHCY	GO:0006730_Greene.2009
cg09250727	AHCY	GO:0006730_Greene.2009
cg25813109	AHCY	GO:0006730_Greene.2009
cg17172373	AHCY	GO:0006730_Greene.2009
cg22832527	AHCY	GO:0006730_Greene.2009
cg05674199	AHCY	GO:0006730_Greene.2009
cg26572163	AHCYL1	GO:0006730
cg03612060	AHCYL1	GO:0006730
cg15617137	AHCYL1	GO:0006730
cg12020639	AHCYL1	GO:0006730
cg07423155	AHCYL1	GO:0006730
cg19406040	AHCYL1	GO:0006730
cg08091439	AHCYL1	GO:0006730
cg16698212	AHCYL1	GO:0006730
cg18177826	AHCYL1	GO:0006730
cg19595244	AHCYL1	GO:0006730
cg09513758	AHCYL1	GO:0006730
cg15201110	AHCYL1	GO:0006730
cg24640001	AHCYL1	GO:0006730
cg02085805	AHCYL1	GO:0006730
cg02152578	AHCYL1	GO:0006730
cg02849769	AHCYL1	GO:0006730
cg04310489	AHCYL1	GO:0006730
cg24681307	AHCYL1	GO:0006730
cg02145411	AHCYL1	GO:0006730
cg16269943	AHCYL1	GO:0006730
cg01814898	AHCYL1	GO:0006730
cg07259151	AHCYL2	GO:0006730
cg25969460	AHCYL2	GO:0006730
cg21871803	AHCYL2	GO:0006730
cg17483792	AHCYL2	GO:0006730
cg08738403	AHCYL2	GO:0006730
cg21931372	AHCYL2	GO:0006730
cg15927257	AHCYL2	GO:0006730
cg20915333	AHCYL2	GO:0006730
cg00419298	AHCYL2	GO:0006730
cg13365375	AHCYL2	GO:0006730
cg15664152	AHCYL2	GO:0006730
cg06988775	AHCYL2	GO:0006730
cg09424566	AHCYL2	GO:0006730
cg16584911	AHCYL2	GO:0006730
cg22584802	AHCYL2	GO:0006730
cg20013533	AHCYL2	GO:0006730
cg17827670	AHCYL2	GO:0006730
cg15488143	AHCYL2	GO:0006730
cg11961845	AHCYL2	GO:0006730
cg03822873	AHCYL2	GO:0006730
cg20734154	AHCYL2	GO:0006730
cg13504856	AHCYL2	GO:0006730
cg17539479	AHCYL2	GO:0006730
cg06474646	AHCYL2	GO:0006730
cg27284840	AHCYL2	GO:0006730
cg14755690	AHCYL2	GO:0006730
cg16166368	AHCYL2	GO:0006730
cg14805347	ALDH1A2	harris.2010_Greene.2009
cg12382153	ALDH1A2	harris.2010_Greene.2009
cg02888131	ALDH1A2	harris.2010_Greene.2009
cg02781660	ALDH1A2	harris.2010_Greene.2009
cg12437628	ALDH1A2	harris.2010_Greene.2009
cg12031962	ALDH1A2	harris.2010_Greene.2009
cg13198321	ALDH1A2	harris.2010_Greene.2009
cg19619909	ALDH1A2	harris.2010_Greene.2009
cg07721203	ALDH1A2	harris.2010_Greene.2009
cg13518442	ALDH1A2	harris.2010_Greene.2009
cg00930873	ALDH1A2	harris.2010_Greene.2009
cg19890277	ALDH1A2	harris.2010_Greene.2009
cg02900766	ALDH1A2	harris.2010_Greene.2009
cg22847617	ALDH1A2	harris.2010_Greene.2009
cg23699879	ALDH1A2	harris.2010_Greene.2009
cg09162949	ALDH1A2	harris.2010_Greene.2009
cg19847244	ALDH1A2	harris.2010_Greene.2009
cg03365437	ALDH1A2	harris.2010_Greene.2009
cg27282530	ALDH1L1	GO:0006730_Greene.2009
cg10761979	ALDH1L1	GO:0006730_Greene.2009
cg24938051	ALDH1L1	GO:0006730_Greene.2009
cg03825231	ALDH1L1	GO:0006730_Greene.2009
cg11009245	ALDH1L1	GO:0006730_Greene.2009
cg11022432	ALDH1L1	GO:0006730_Greene.2009
cg16312163	ALDH1L1	GO:0006730_Greene.2009
cg06240450	ALDH1L1	GO:0006730_Greene.2009
cg23141914	ALDH1L1	GO:0006730_Greene.2009
cg14496305	ALDH1L1	GO:0006730_Greene.2009
cg14857193	ALDH1L1	GO:0006730_Greene.2009
cg15167276	ALDH1L1	GO:0006730_Greene.2009
cg20988073	ALDH1L1	GO:0006730_Greene.2009
cg05573109	ALDH1L1	GO:0006730_Greene.2009
cg07445258	ALDH1L1	GO:0006730_Greene.2009
cg20574550	ALDH1L1	GO:0006730_Greene.2009
cg08481491	ALDH1L1	GO:0006730_Greene.2009
cg01566526	ALDH1L1	GO:0006730_Greene.2009
cg02564134	ALDH1L1	GO:0006730_Greene.2009
cg08515264	ALDH1L1	GO:0006730_Greene.2009
cg21601837	ALDH1L1	GO:0006730_Greene.2009
cg07330230	ALDH1L1	GO:0006730_Greene.2009
cg14036303	ALDH1L1	GO:0006730_Greene.2009
cg05837401	ALDH1L1	GO:0006730_Greene.2009
cg16771578	ALDH1L1	GO:0006730_Greene.2009
cg02569236	ALDH1L1	GO:0006730_Greene.2009
cg07034362	ALDH1L1	GO:0006730_Greene.2009
cg07800320	ALDH1L1	GO:0006730_Greene.2009
cg24880869	ALDH1L1	GO:0006730_Greene.2009
cg16182707	ALDH1L2	GO:0006730
cg22974804	ALDH1L2	GO:0006730
cg24688803	ALDH1L2	GO:0006730
cg16527105	ALDH1L2	GO:0006730
cg04237898	ALDH1L2	GO:0006730
cg16204509	ALDH1L2	GO:0006730
cg12910175	ALDH1L2	GO:0006730
cg20234947	ALDH1L2	GO:0006730
cg04892391	ALDH1L2	GO:0006730
cg08909756	ALDH1L2	GO:0006730
cg20955458	ALDH1L2	GO:0006730
cg14918927	ALDH1L2	GO:0006730
cg07456485	ALDH1L2	GO:0006730
cg05583240	ALDH1L2	GO:0006730
cg14255981	ALDH1L2	GO:0006730
cg21331473	ALDH1L2	GO:0006730
cg16861031	ALDH1L2	GO:0006730
cg15046735	ALKBH1	harris.2010
cg07491206	ALKBH1	harris.2010
cg09272629	ALKBH1	harris.2010
cg18277986	ALKBH1	harris.2010
cg11180129	ALKBH1	harris.2010
cg14094681	ALKBH1	harris.2010
cg04223256	ALKBH1	harris.2010
cg26035522	ALKBH1	harris.2010
cg02409351	ALX1	harris.2010
cg10794058	ALX1	harris.2010
cg14996220	ALX1	harris.2010
cg25678815	ALX1	harris.2010
cg24214152	ALX1	harris.2010
cg08185798	ALX1	harris.2010
cg06552356	ALX1	harris.2010
cg25800765	ALX1	harris.2010
cg19863542	ALX1	harris.2010
cg07780095	ALX1	harris.2010
cg13916459	ALX1	harris.2010
cg24083469	ALX1	harris.2010
cg16413687	ALX1	harris.2010
cg03781931	ALX1	harris.2010
cg14116122	ALX1	harris.2010
cg00765312	ALX1	harris.2010
cg04975966	ALX3	harris.2010
cg25973580	ALX3	harris.2010
cg23871640	ALX3	harris.2010
cg26878893	ALX3	harris.2010
cg13803688	ALX3	harris.2010
cg10023272	ALX3	harris.2010
cg08478074	ALX3	harris.2010
cg18786873	ALX3	harris.2010
cg01572884	ALX3	harris.2010
cg06809252	ALX3	harris.2010
cg11071207	ALX3	harris.2010
cg25131551	ALX3	harris.2010
cg16127759	ALX3	harris.2010
cg19092096	ALX3	harris.2010
cg27569858	ALX3	harris.2010
cg05622465	ALX3	harris.2010
cg22494858	ALX3	harris.2010
cg06215569	ALX3	harris.2010
cg16893614	ALX3	harris.2010
cg08719081	ALX3	harris.2010
cg02011351	ALX3	harris.2010
cg00484358	ALX3	harris.2010
cg20709370	AMBRA1	harris.2010
cg24374161	AMBRA1	harris.2010
cg23283474	AMBRA1	harris.2010
cg01968525	AMBRA1	harris.2010
cg11675271	AMBRA1	harris.2010
cg19244380	AMBRA1	harris.2010
cg24079972	AMBRA1	harris.2010
cg14888579	AMBRA1	harris.2010
cg12350342	AMBRA1	harris.2010
cg20090290	AMBRA1	harris.2010
cg16660220	AMBRA1	harris.2010
cg24886295	AMBRA1	harris.2010
cg27245817	AMBRA1	harris.2010
cg15304308	AMBRA1	harris.2010
cg14201699	AMBRA1	harris.2010
cg19259111	AMBRA1	harris.2010
cg27137887	AMBRA1	harris.2010
cg17089091	AMBRA1	harris.2010
cg19983221	AMBRA1	harris.2010
cg19784401	AMBRA1	harris.2010
cg03364891	AMBRA1	harris.2010
cg16821385	AMBRA1	harris.2010
cg01969433	AMBRA1	harris.2010
cg26860066	AMBRA1	harris.2010
cg02257029	AMBRA1	harris.2010
cg21101750	AMBRA1	harris.2010
cg23449274	AMBRA1	harris.2010
cg16371518	AMBRA1	harris.2010
cg14650005	AMD1	Greene.2009
cg03767932	AMD1	Greene.2009
cg09096476	AMD1	Greene.2009
cg15077919	AMD1	Greene.2009
cg14376436	AMD1	Greene.2009
cg12760508	AMD1	Greene.2009
cg27136228	AMD1	Greene.2009
cg15211596	AMD1	Greene.2009
cg04128563	AMD1	Greene.2009
cg27016906	AMD1	Greene.2009
cg04591119	AMD1	Greene.2009
cg15853478	AMD1	Greene.2009
cg04096435	AMD1	Greene.2009
cg10769157	AMD1	Greene.2009
cg05654340	AMD1	Greene.2009
cg00722097	AMD1	Greene.2009
cg10780097	AMD1	Greene.2009
cg15185106	AMD1	Greene.2009
cg00115714	AMD1	Greene.2009
cg06459687	AMD1	Greene.2009
cg14184400	AMT	harris.2010
cg07266350	AMT	harris.2010
cg17877071	AMT	harris.2010
cg18641056	AMT	harris.2010
cg25618118	AMT	harris.2010
cg05924489	AMT	harris.2010
cg25021247	AMT	harris.2010
cg05767306	AMT	harris.2010
cg02251567	AMT	harris.2010
cg20191453	AMT	harris.2010
cg15246085	AMT	harris.2010
cg21926782	AMT	harris.2010
cg04891495	APAF1	harris.2010
cg15373950	APAF1	harris.2010
cg14872956	APAF1	harris.2010
cg12944944	APAF1	harris.2010
cg08531025	APAF1	harris.2010
cg04614943	APAF1	harris.2010
cg00008452	APAF1	harris.2010
cg24034106	APAF1	harris.2010
cg00210842	APAF1	harris.2010
cg12502759	APAF1	harris.2010
cg05337441	APOB	harris.2010
cg08731950	APOB	harris.2010
cg16306978	APOB	harris.2010
cg23949611	APOB	harris.2010
cg26118553	APOB	harris.2010
cg24598106	APOB	harris.2010
cg00673290	APOB	harris.2010
cg16723488	APOB	harris.2010
cg25071744	APOB	harris.2010
cg03350299	APOB	harris.2010
cg23214840	APOB	harris.2010
cg13022402	APOB	harris.2010
cg25035485	APOB	harris.2010
cg05961176	APOB	harris.2010
cg24309555	APOB	harris.2010
cg25123895	APOB	harris.2010
cg19459542	APOB	harris.2010
cg23603877	APOB	harris.2010
cg21319310	APOB	harris.2010
cg26112457	APOB	harris.2010
cg04639062	APOB	harris.2010
cg14353278	APOB	harris.2010
cg07636176	APOB	harris.2010
cg15246511	APOB	harris.2010
cg04505076	APOB	harris.2010
cg21070272	ARL13B	harris.2010
cg00338852	ARL13B	harris.2010
cg11266874	ARL13B	harris.2010
cg05112617	ARL13B	harris.2010
cg02127198	ARL13B	harris.2010
cg01023769	ARL13B	harris.2010
cg24043678	ARL13B	harris.2010
cg25809637	ARL13B	harris.2010
cg08559459	ARL13B	harris.2010
cg07204803	ARL13B	harris.2010
cg22812516	ARL13B	harris.2010
cg04943250	ARL13B	harris.2010
cg25353297	ARL13B	harris.2010
cg11566054	ARL13B	harris.2010
cg11594892	ARNT	harris.2010
cg06523891	ARNT	harris.2010
cg27572661	ARNT	harris.2010
cg00944785	ARNT	harris.2010
cg17942553	ARNT	harris.2010
cg26926632	ARNT	harris.2010
cg05806577	ARNT	harris.2010
cg00304076	ARNT	harris.2010
cg19750321	ARNT	harris.2010
cg19902519	ARNT	harris.2010
cg13357341	ARNT	harris.2010
cg25308738	ARNT	harris.2010
cg13896879	ARNT	harris.2010
cg13386712	ARNT	harris.2010
cg12912293	ARNT	harris.2010
cg26228696	ARNT	harris.2010
cg01442589	ATP2C1	harris.2010
cg03904897	ATP2C1	harris.2010
cg06308857	ATP2C1	harris.2010
cg08056012	ATP2C1	harris.2010
cg21820436	ATP2C1	harris.2010
cg09134747	ATP2C1	harris.2010
cg08448284	ATP2C1	harris.2010
cg20908614	ATP2C1	harris.2010
cg20388704	ATP2C1	harris.2010
cg05936004	ATP2C1	harris.2010
cg04167054	ATP2C1	harris.2010
cg15085372	ATP2C1	harris.2010
cg18070470	ATP2C1	harris.2010
cg27425755	ATP2C1	harris.2010
cg25611880	ATP2C1	harris.2010
cg02843092	ATP2C1	harris.2010
cg01449321	ATP2C1	harris.2010
cg17174660	ATP2C1	harris.2010
cg20263733	ATP2C1	harris.2010
cg10010898	AXIN1	harris.2010
cg03660377	AXIN1	harris.2010
cg03316628	AXIN1	harris.2010
cg08372680	AXIN1	harris.2010
cg03397724	AXIN1	harris.2010
cg03431067	AXIN1	harris.2010
cg11090131	AXIN1	harris.2010
cg27549619	AXIN1	harris.2010
cg07115761	AXIN1	harris.2010
cg00301018	AXIN1	harris.2010
cg02086790	AXIN1	harris.2010
cg07809981	AXIN1	harris.2010
cg00602726	AXIN1	harris.2010
cg09987150	AXIN1	harris.2010
cg03000848	AXIN1	harris.2010
cg16778107	AXIN1	harris.2010
cg09319227	AXIN1	harris.2010
cg19149941	AXIN1	harris.2010
cg00432872	AXIN1	harris.2010
cg08493338	AXIN1	harris.2010
cg08577231	AXIN1	harris.2010
cg10500953	AXIN1	harris.2010
cg16412914	AXIN1	harris.2010
cg04808813	AXIN1	harris.2010
cg06387245	AXIN1	harris.2010
cg09548897	AXIN1	harris.2010
cg26462212	AXIN1	harris.2010
cg27331759	AXIN1	harris.2010
cg05988219	AXIN1	harris.2010
cg07558833	AXIN1	harris.2010
cg00973118	AXIN1	harris.2010
cg16760168	AXIN1	harris.2010
cg08134324	AXIN1	harris.2010
cg05523267	AXIN1	harris.2010
cg08823186	AXIN1	harris.2010
cg01444501	AXIN1	harris.2010
cg07915516	AXIN1	harris.2010
cg01623343	AXIN1	harris.2010
cg02710530	AXIN1	harris.2010
cg27308245	AXIN1	harris.2010
cg01677987	AXIN1	harris.2010
cg10354730	AXIN1	harris.2010
cg06233593	AXIN1	harris.2010
cg26912541	AXIN1	harris.2010
cg04928096	AXIN1	harris.2010
cg25023245	AXIN1	harris.2010
cg04322644	AXIN1	harris.2010
cg27480957	AXIN1	harris.2010
cg09121920	AXIN1	harris.2010
cg01517185	AXIN1	harris.2010
cg03330454	AXIN1	harris.2010
cg16474948	AXIN1	harris.2010
cg15001381	AXIN1	harris.2010
cg01929285	AXIN1	harris.2010
cg07405255	AXIN1	harris.2010
cg10184845	AXIN1	harris.2010
cg08942073	AXIN1	harris.2010
cg01045337	AXIN1	harris.2010
cg26525629	AXIN1	harris.2010
cg14209627	B9D1	harris.2010
cg09363674	B9D1	harris.2010
cg02998992	B9D1	harris.2010
cg21189099	B9D1	harris.2010
cg23928525	B9D1	harris.2010
cg01000515	B9D1	harris.2010
cg11011774	B9D1	harris.2010
cg09537354	B9D1	harris.2010
cg21097105	B9D1	harris.2010
cg11433608	B9D1	harris.2010
cg03602528	B9D1	harris.2010
cg11617818	B9D1	harris.2010
cg00797477	B9D1	harris.2010
cg24884140	B9D1	harris.2010
cg07899794	B9D1	harris.2010
cg09143991	B9D1	harris.2010
cg00116463	B9D1	harris.2010
cg08284801	B9D1	harris.2010
cg05013483	BBS4	harris.2010
cg11354991	BBS4	harris.2010
cg05637795	BBS4	harris.2010
cg08908331	BBS4	harris.2010
cg06899491	BBS4	harris.2010
cg09732510	BBS4	harris.2010
cg01412445	BBS4	harris.2010
cg19107817	BBS4	harris.2010
cg25519609	BBS4	harris.2010
cg12432846	BCL10	harris.2010
cg16377367	BCL10	harris.2010
cg12660800	BCL10	harris.2010
cg01636910	BCL10	harris.2010
cg11206840	BCL10	harris.2010
cg17322118	BCL10	harris.2010
cg23533703	BCL10	harris.2010
cg02862864	BCL10	harris.2010
cg16431705	BCL10	harris.2010
cg06913958	BCL10	harris.2010
cg05475904	BCL10	harris.2010
cg16140502	BCL10	harris.2010
cg16140784	BCL10	harris.2010
cg23665568	BCL10	harris.2010
cg07418518	BHMT	Greene.2009
cg09550809	BHMT	Greene.2009
cg13695646	BHMT	Greene.2009
cg10660256	BHMT	Greene.2009
cg18064071	BHMT	Greene.2009
cg17785773	BHMT	Greene.2009
cg05890484	BHMT	Greene.2009
cg02286091	BHMT	Greene.2009
cg25119155	BHMT	Greene.2009
cg11770080	BHMT	Greene.2009
cg18483750	BHMT	Greene.2009
cg23514016	BHMT	Greene.2009
cg18058747	BHMT	Greene.2009
cg10982664	BHMT	Greene.2009
cg01856645	BHMT2	Greene.2009
cg03400060	BHMT2	Greene.2009
cg08328513	BHMT2	Greene.2009
cg06501366	BHMT2	Greene.2009
cg17408087	BHMT2	Greene.2009
cg01902605	BHMT2	Greene.2009
cg10790672	BHMT2	Greene.2009
cg23302638	BIRC5	harris.2010
cg26267341	BIRC5	harris.2010
cg24247425	BIRC5	harris.2010
cg01886741	BIRC5	harris.2010
cg04972436	BIRC5	harris.2010
cg21070864	BIRC5	harris.2010
cg17515702	BIRC5	harris.2010
cg25986496	BIRC5	harris.2010
cg04271999	BIRC5	harris.2010
cg06818307	BMP2	harris.2010
cg25636478	BMP2	harris.2010
cg01797527	BMP2	harris.2010
cg16831623	BMP2	harris.2010
cg18039133	BMP2	harris.2010
cg19528338	BMP2	harris.2010
cg23129374	BMP2	harris.2010
cg26665274	BMP2	harris.2010
cg17774058	BMP2	harris.2010
cg13724496	BMP2	harris.2010
cg06879302	BMP2	harris.2010
cg24674635	BMP2	harris.2010
cg23534245	BMP2	harris.2010
cg09211429	BMP2	harris.2010
cg10839745	BMP2	harris.2010
ch.6.1297321R	BMP5	harris.2010
cg22023826	BMP5	harris.2010
cg14622659	BMP5	harris.2010
cg06865255	BMP5	harris.2010
cg04926384	BMP5	harris.2010
cg12535476	BMP5	harris.2010
cg07781736	BMP7	harris.2010
cg01362541	BMP7	harris.2010
cg03573446	BMP7	harris.2010
cg11598935	BMP7	harris.2010
cg04043642	BMP7	harris.2010
cg20631750	BMP7	harris.2010
cg19355325	BMP7	harris.2010
cg09269945	BMP7	harris.2010
cg25449466	BMP7	harris.2010
cg26760589	BMP7	harris.2010
cg18759209	BMP7	harris.2010
cg20955836	BMP7	harris.2010
cg14845020	BMP7	harris.2010
cg20292547	BMP7	harris.2010
cg22047703	BMP7	harris.2010
cg13236649	BMP7	harris.2010
cg27565555	BMP7	harris.2010
cg10941747	BMP7	harris.2010
cg08396974	BMP7	harris.2010
cg02942008	BMP7	harris.2010
cg11670519	BMP7	harris.2010
cg20340302	BMP7	harris.2010
cg26516759	BMP7	harris.2010
cg19592921	BMP7	harris.2010
cg12518442	BMP7	harris.2010
cg09513276	BMP7	harris.2010
cg03388679	BMP7	harris.2010
cg00309582	BMP7	harris.2010
cg15069906	BMP7	harris.2010
cg14839404	BMP7	harris.2010
cg23420286	BMP7	harris.2010
cg24208023	BMP7	harris.2010
cg15529692	BMP7	harris.2010
cg25318971	BMP7	harris.2010
cg20187250	BRCA1	harris.2010_Greene.2009
cg19531713	BRCA1	harris.2010_Greene.2009
cg24806953	BRCA1	harris.2010_Greene.2009
cg14048487	BRCA1	harris.2010_Greene.2009
cg08386886	BRCA1	harris.2010_Greene.2009
cg09441966	BRCA1	harris.2010_Greene.2009
cg16963062	BRCA1	harris.2010_Greene.2009
cg21253966	BRCA1	harris.2010_Greene.2009
cg04658354	BRCA1	harris.2010_Greene.2009
cg16630982	BRCA1	harris.2010_Greene.2009
cg04582861	BRCA1	harris.2010_Greene.2009
cg18830083	BRCA1	harris.2010_Greene.2009
cg04110421	BRCA1	harris.2010_Greene.2009
cg13782816	BRCA1	harris.2010_Greene.2009
cg01879757	BRCA1	harris.2010_Greene.2009
cg17301289	BRCA1	harris.2010_Greene.2009
cg26891576	BRCA1	harris.2010_Greene.2009
cg12984107	BRCA1	harris.2010_Greene.2009
cg15419295	BRCA1	harris.2010_Greene.2009
cg07054526	BRCA1	harris.2010_Greene.2009
cg08993267	BRCA1	harris.2010_Greene.2009
cg16919093	BRCA1	harris.2010_Greene.2009
cg19088651	BRCA1	harris.2010_Greene.2009
cg07691133	C2CD3	harris.2010
cg23558650	C2CD3	harris.2010
cg05159066	C2CD3	harris.2010
cg07712444	C2CD3	harris.2010
cg16126671	C2CD3	harris.2010
cg11503359	C2CD3	harris.2010
cg23799558	C2CD3	harris.2010
cg06970668	C2CD3	harris.2010
cg16075744	C2CD3	harris.2010
cg13535441	C2CD3	harris.2010
cg25354814	C2CD3	harris.2010
cg27203558	C2CD3	harris.2010
cg18398438	C2CD3	harris.2010
cg26119740	C2CD3	harris.2010
cg07736716	CA1	GO:0006730
cg12047752	CA1	GO:0006730
cg07078112	CA1	GO:0006730
cg18803896	CA1	GO:0006730
cg25142416	CA1	GO:0006730
cg03225502	CA1	GO:0006730
cg17694593	CA1	GO:0006730
cg17191715	CA1	GO:0006730
cg26925025	CA1	GO:0006730
cg14606164	CA12	GO:0006730
cg10091775	CA12	GO:0006730
cg09848010	CA12	GO:0006730
cg21767656	CA12	GO:0006730
cg12243738	CA12	GO:0006730
cg11178920	CA12	GO:0006730
cg04192393	CA12	GO:0006730
cg15755265	CA12	GO:0006730
cg09450183	CA12	GO:0006730
cg08947167	CA12	GO:0006730
cg03036214	CA12	GO:0006730
cg18846362	CA12	GO:0006730
cg22441141	CA12	GO:0006730
cg04344695	CA12	GO:0006730
cg23931734	CA12	GO:0006730
cg04826883	CA12	GO:0006730
cg06906980	CA13	GO:0006730
cg26351027	CA13	GO:0006730
cg20503956	CA13	GO:0006730
cg10267817	CA13	GO:0006730
cg15243617	CA13	GO:0006730
cg14320633	CA13	GO:0006730
cg14688129	CA13	GO:0006730
cg25803316	CA13	GO:0006730
cg09730672	CA13	GO:0006730
cg08508368	CA13	GO:0006730
cg17041937	CA13	GO:0006730
cg03612092	CA13	GO:0006730
cg05071334	CA13	GO:0006730
cg24484339	CA13	GO:0006730
cg04405874	CA13	GO:0006730
cg07129273	CA13	GO:0006730
cg18503260	CA13	GO:0006730
cg25498536	CA2	GO:0006730
cg08872550	CA2	GO:0006730
cg23963118	CA2	GO:0006730
cg09722643	CA2	GO:0006730
cg12470625	CA2	GO:0006730
cg06119051	CA2	GO:0006730
cg00316777	CA2	GO:0006730
cg23200067	CA2	GO:0006730
cg25450061	CA2	GO:0006730
cg07560510	CA3	GO:0006730
cg22289837	CA3	GO:0006730
cg26461905	CA3	GO:0006730
cg18674980	CA3	GO:0006730
cg08582356	CA3	GO:0006730
cg09435929	CA3	GO:0006730
cg13721134	CA3	GO:0006730
cg21346043	CA3	GO:0006730
cg21172458	CA3	GO:0006730
cg12264626	CA3	GO:0006730
cg10184889	CA3	GO:0006730
cg05355225	CA3	GO:0006730
cg24637974	CA3	GO:0006730
cg17480760	CA3	GO:0006730
cg13958215	CA3	GO:0006730
cg02393479	CA3	GO:0006730
cg22927247	CA3	GO:0006730
cg25577130	CA4	GO:0006730
cg26297547	CA4	GO:0006730
cg24844000	CA4	GO:0006730
cg24983367	CA4	GO:0006730
cg20604336	CA4	GO:0006730
cg18743730	CA4	GO:0006730
cg05248618	CA4	GO:0006730
cg08371643	CA4	GO:0006730
cg21468939	CA4	GO:0006730
cg23010302	CA4	GO:0006730
cg04532952	CA4	GO:0006730
cg05210412	CA4	GO:0006730
cg04127232	CA4	GO:0006730
cg07327967	CA5A	GO:0006730
cg06987053	CA5A	GO:0006730
cg01153186	CA5A	GO:0006730
cg10019392	CA5A	GO:0006730
cg01810684	CA5A	GO:0006730
cg06273514	CA5A	GO:0006730
cg16727774	CA5A	GO:0006730
cg10323962	CA5A	GO:0006730
cg07882302	CA5A	GO:0006730
cg02472906	CA5A	GO:0006730
cg08928494	CA5A	GO:0006730
cg02190618	CA5A	GO:0006730
cg02066638	CA5A	GO:0006730
cg08950859	CA5A	GO:0006730
cg02435043	CA5A	GO:0006730
cg06693575	CA5A	GO:0006730
cg11667117	CA5A	GO:0006730
cg01145829	CA5A	GO:0006730
cg09488241	CA5A	GO:0006730
cg02640691	CA5A	GO:0006730
cg27547375	CA5A	GO:0006730
cg05282555	CA5A	GO:0006730
cg07544223	CA5A	GO:0006730
cg04352288	CA5A	GO:0006730
cg09001440	CA5A	GO:0006730
cg09243454	CA5A	GO:0006730
cg03550864	CA5A	GO:0006730
cg01444579	CA5A	GO:0006730
cg05640992	CA5A	GO:0006730
cg08240571	CA5A	GO:0006730
cg27325224	CA5A	GO:0006730
cg06745083	CA5A	GO:0006730
cg06948222	CA5A	GO:0006730
cg10373524	CA5A	GO:0006730
cg08224238	CA5A	GO:0006730
cg02672397	CA5A	GO:0006730
cg03571445	CA5A	GO:0006730
cg06896988	CA5A	GO:0006730
cg00096747	CA5A	GO:0006730
cg24052039	CA6	GO:0006730
cg06962067	CA6	GO:0006730
cg25919221	CA6	GO:0006730
cg00594907	CA6	GO:0006730
cg07601804	CA6	GO:0006730
cg13207702	CA6	GO:0006730
cg04785083	CA6	GO:0006730
cg02981703	CA6	GO:0006730
cg24885723	CA6	GO:0006730
cg09363991	CA6	GO:0006730
cg06178179	CA7	GO:0006730
cg06524479	CA7	GO:0006730
cg06438797	CA7	GO:0006730
cg05440435	CA7	GO:0006730
cg00182273	CA7	GO:0006730
cg06998210	CA7	GO:0006730
cg05703096	CA7	GO:0006730
cg07095264	CA7	GO:0006730
cg16303453	CA7	GO:0006730
cg05552717	CA7	GO:0006730
cg00560547	CA7	GO:0006730
cg03469521	CA7	GO:0006730
cg07497911	CA7	GO:0006730
cg10394757	CA7	GO:0006730
cg11258532	CA7	GO:0006730
cg10026203	CA7	GO:0006730
cg01532206	CA7	GO:0006730
cg27078786	CA7	GO:0006730
cg10352418	CA7	GO:0006730
cg10373196	CA7	GO:0006730
cg08949656	CA8	GO:0006730
cg21633026	CA8	GO:0006730
cg16288617	CA8	GO:0006730
cg12538248	CA8	GO:0006730
cg00994693	CA8	GO:0006730
cg05578989	CA8	GO:0006730
cg15711016	CA8	GO:0006730
cg24545461	CA8	GO:0006730
cg14898260	CA8	GO:0006730
cg26993311	CA8	GO:0006730
cg12149911	CA8	GO:0006730
cg09698548	CA8	GO:0006730
cg08919494	CA8	GO:0006730
cg08623062	CA8	GO:0006730
cg23750142	CA8	GO:0006730
cg13723731	CA8	GO:0006730
cg20910102	CA8	GO:0006730
cg18617589	CA8	GO:0006730
cg06908460	CA9	GO:0006730
cg20610181	CA9	GO:0006730
cg13938361	CA9	GO:0006730
cg19257550	CA9	GO:0006730
cg13849253	CA9	GO:0006730
cg09566069	CA9	GO:0006730
cg14563831	CA9	GO:0006730
cg17308464	CALR	harris.2010
cg11341610	CALR	harris.2010
cg13466180	CALR	harris.2010
cg22625098	CALR	harris.2010
cg19026959	CALR	harris.2010
cg09367967	CALR	harris.2010
cg25605731	CALR	harris.2010
cg11228872	CALR	harris.2010
cg14000467	CALR	harris.2010
cg20252443	CALR	harris.2010
cg07876903	CALR	harris.2010
cg02197392	CALR	harris.2010
cg06886857	CALR	harris.2010
cg25392269	CALR	harris.2010
cg18569704	CALR	harris.2010
cg26836577	CALR	harris.2010
cg01678893	CALR	harris.2010
cg07916323	CALR	harris.2010
cg04334723	CALR	harris.2010
cg19867991	CALR	harris.2010
cg16792066	CASP3	harris.2010
cg14471096	CASP3	harris.2010
cg20176042	CASP3	harris.2010
cg11691938	CASP3	harris.2010
cg27581592	CASP3	harris.2010
cg02046725	CASP3	harris.2010
cg02249911	CASP3	harris.2010
cg13339708	CASP3	harris.2010
cg06796944	CASP3	harris.2010
cg19035151	CASP3	harris.2010
cg13111919	CASP3	harris.2010
cg07234880	CASP3	harris.2010
cg25019631	CASP9	harris.2010
cg20798872	CASP9	harris.2010
cg21449655	CASP9	harris.2010
cg25154447	CASP9	harris.2010
cg26194092	CASP9	harris.2010
cg24483825	CASP9	harris.2010
cg21858823	CASP9	harris.2010
cg16706559	CASP9	harris.2010
cg04725029	CASP9	harris.2010
cg00052626	CASP9	harris.2010
cg14078231	CASP9	harris.2010
cg05660106	CASP9	harris.2010
cg19602374	CASP9	harris.2010
cg02612026	CASP9	harris.2010
cg04607100	CASP9	harris.2010
cg19267254	CASP9	harris.2010
cg24458329	CASP9	harris.2010
cg12138346	CASP9	harris.2010
cg11404049	CASP9	harris.2010
cg12612238	CASP9	harris.2010
cg17034036	CAT	Greene.2009
cg06027906	CAT	Greene.2009
cg22159421	CAT	Greene.2009
cg14316565	CAT	Greene.2009
cg02109652	CAT	Greene.2009
cg03728580	CAT	Greene.2009
cg07768201	CAT	Greene.2009
cg24099074	CAT	Greene.2009
cg06908474	CAT	Greene.2009
cg01847719	CAT	Greene.2009
cg03720043	CAT	Greene.2009
cg20731136	CAT	Greene.2009
cg20234170	CAT	Greene.2009
cg05976571	CBS	Greene.2009
cg05299847	CBS	Greene.2009
cg02697781	CBS	Greene.2009
cg00717080	CBS	Greene.2009
cg11796095	CBS	Greene.2009
cg00829136	CBS	Greene.2009
cg03137177	CBS	Greene.2009
cg27024932	CBS	Greene.2009
cg12968192	CBS	Greene.2009
cg11815682	CBS	Greene.2009
cg02644491	CBS	Greene.2009
cg19950455	CBS	Greene.2009
cg24496978	CBS	Greene.2009
cg23782952	CBS	Greene.2009
cg13464401	CBS	Greene.2009
cg15300856	CBS	Greene.2009
cg01775970	CBS	Greene.2009
cg10457056	CBS	Greene.2009
cg14272009	CBS	Greene.2009
cg01788910	CBS	Greene.2009
cg26141228	CBS	Greene.2009
cg24437122	CBS	Greene.2009
cg07394455	CBS	Greene.2009
cg24929181	CBS	Greene.2009
cg06118533	CBS	Greene.2009
cg01071153	CBS	Greene.2009
cg22633722	CBS	Greene.2009
cg01193064	CBS	Greene.2009
cg09622447	CBS	Greene.2009
cg03559229	CBS	Greene.2009
cg14364356	CBS	Greene.2009
cg21006325	CBS	Greene.2009
cg10838844	CBS	Greene.2009
cg07066755	CBS	Greene.2009
cg09962824	CBS	Greene.2009
cg00882967	CBS	Greene.2009
cg09128751	CBS	Greene.2009
cg07211972	CBS	Greene.2009
cg14171527	CBS	Greene.2009
cg15108590	CBS	Greene.2009
cg00919055	CDX1	harris.2010
cg11503274	CDX1	harris.2010
cg18650827	CDX1	harris.2010
cg17512474	CDX1	harris.2010
cg23266594	CDX1	harris.2010
cg18424208	CDX1	harris.2010
cg11117637	CDX1	harris.2010
cg24216701	CDX1	harris.2010
cg25132276	CDX1	harris.2010
cg09690765	CDX1	harris.2010
cg15452204	CDX1	harris.2010
cg04637429	CDX1	harris.2010
cg03545404	CDX1	harris.2010
cg02748293	CDX1	harris.2010
cg17378342	CDX1	harris.2010
cg11524248	CDX1	harris.2010
cg26531174	CDX1	harris.2010
cg12440549	CDX2	harris.2010
cg16201038	CDX2	harris.2010
cg02550231	CDX2	harris.2010
cg00130039	CDX2	harris.2010
cg02055963	CDX2	harris.2010
cg26677584	CDX2	harris.2010
cg06303875	CDX2	harris.2010
cg01499197	CDX2	harris.2010
cg07984133	CDX2	harris.2010
cg01424107	CDX2	harris.2010
cg00806704	CDX2	harris.2010
cg07213036	CDX2	harris.2010
cg20185609	CDX2	harris.2010
cg07311313	CDX2	harris.2010
cg00782503	CDX2	harris.2010
cg26533717	CDX2	harris.2010
cg05917508	CDX2	harris.2010
cg19695777	CDX2	harris.2010
cg21963436	CDX2	harris.2010
cg11314536	CECR2	harris.2010
cg03335938	CECR2	harris.2010
cg07197230	CECR2	harris.2010
cg22525154	CECR2	harris.2010
cg05657292	CECR2	harris.2010
cg27103585	CECR2	harris.2010
cg24074477	CECR2	harris.2010
cg13762691	CECR2	harris.2010
cg03408904	CECR2	harris.2010
cg01010211	CECR2	harris.2010
cg14743748	CELSR1	harris.2010
cg27166033	CELSR1	harris.2010
cg04332442	CELSR1	harris.2010
cg17146640	CELSR1	harris.2010
cg03730622	CELSR1	harris.2010
cg11589703	CELSR1	harris.2010
cg02167613	CELSR1	harris.2010
cg00875636	CELSR1	harris.2010
cg00229809	CELSR1	harris.2010
cg25980042	CELSR1	harris.2010
cg02499678	CELSR1	harris.2010
cg24408469	CELSR1	harris.2010
cg00884093	CELSR1	harris.2010
cg03503802	CELSR1	harris.2010
cg27569203	CELSR1	harris.2010
cg00298405	CELSR1	harris.2010
cg20376123	CELSR1	harris.2010
cg18190219	CELSR1	harris.2010
cg23457622	CELSR1	harris.2010
cg06268694	CELSR1	harris.2010
cg13814677	CELSR1	harris.2010
cg11033014	CELSR1	harris.2010
cg21428954	CELSR1	harris.2010
cg27485730	CELSR1	harris.2010
cg08248964	CELSR1	harris.2010
cg03005121	CELSR1	harris.2010
cg14642464	CELSR1	harris.2010
cg03610636	CELSR1	harris.2010
cg21070172	CELSR1	harris.2010
cg06652313	CELSR1	harris.2010
cg04608722	CELSR1	harris.2010
cg23144376	CELSR1	harris.2010
cg18334915	CELSR1	harris.2010
cg15879316	CELSR1	harris.2010
cg17984666	CELSR1	harris.2010
cg00253398	CELSR1	harris.2010
cg27129725	CELSR1	harris.2010
cg00533340	CELSR1	harris.2010
cg09451572	CELSR1	harris.2010
cg08815672	CELSR1	harris.2010
cg06397345	CELSR1	harris.2010
cg18067644	CELSR1	harris.2010
cg22768487	CELSR1	harris.2010
cg13158807	CELSR1	harris.2010
cg11747897	CELSR1	harris.2010
cg26180255	CELSR1	harris.2010
cg19306958	CELSR1	harris.2010
cg12216448	CELSR1	harris.2010
cg22969397	CELSR1	harris.2010
cg19054219	CELSR1	harris.2010
cg21899777	CELSR1	harris.2010
cg19206437	CELSR1	harris.2010
cg25811273	CELSR1	harris.2010
cg05236972	CELSR1	harris.2010
cg24968629	CELSR1	harris.2010
cg12974599	CELSR1	harris.2010
cg00784671	CELSR1	harris.2010
cg07223632	CELSR1	harris.2010
cg19437325	CELSR1	harris.2010
cg09461388	CELSR1	harris.2010
cg20902425	CELSR1	harris.2010
cg09103518	CELSR1	harris.2010
cg05653887	CELSR1	harris.2010
cg06476549	CELSR1	harris.2010
cg13384138	CELSR1	harris.2010
cg06957130	CELSR1	harris.2010
cg27634744	CELSR1	harris.2010
cg06056169	CELSR1	harris.2010
cg26646427	CELSR1	harris.2010
cg06459293	CELSR1	harris.2010
cg07079421	CELSR1	harris.2010
cg16845136	CELSR1	harris.2010
cg08214126	CELSR1	harris.2010
cg17551295	CELSR1	harris.2010
cg15179976	CELSR1	harris.2010
cg06443583	CFL1	harris.2010_Greene.2009
cg14915749	CFL1	harris.2010_Greene.2009
cg14395634	CFL1	harris.2010_Greene.2009
cg08425745	CFL1	harris.2010_Greene.2009
cg03252697	CFL1	harris.2010_Greene.2009
cg22068741	CFL1	harris.2010_Greene.2009
cg04946535	CFL1	harris.2010_Greene.2009
cg12849795	CFL1	harris.2010_Greene.2009
cg04528382	CFL1	harris.2010_Greene.2009
cg09539256	CFL1	harris.2010_Greene.2009
cg22548788	CFL1	harris.2010_Greene.2009
cg05072552	CFL1	harris.2010_Greene.2009
cg11042866	CFL1	harris.2010_Greene.2009
cg04055107	CFL1	harris.2010_Greene.2009
cg10983586	CFL1	harris.2010_Greene.2009
cg12873305	CFL1	harris.2010_Greene.2009
cg02360337	CFL1	harris.2010_Greene.2009
cg02715140	CFL1	harris.2010_Greene.2009
cg12815271	CFL1	harris.2010_Greene.2009
cg16985113	CFL1	harris.2010_Greene.2009
cg20909159	CFL1	harris.2010_Greene.2009
cg11620896	CFL1	harris.2010_Greene.2009
cg02171500	CHKA	Greene.2009
cg27090024	CHKA	Greene.2009
cg11343870	CHKA	Greene.2009
cg18074825	CHKA	Greene.2009
cg18553732	CHKA	Greene.2009
cg17556527	CHKA	Greene.2009
cg13150344	CHKA	Greene.2009
cg13051202	CHKA	Greene.2009
cg18416981	CHKA	Greene.2009
cg11454606	CHKA	Greene.2009
cg13318256	CHKA	Greene.2009
cg10764405	CHKA	Greene.2009
cg13548265	CHKA	Greene.2009
cg18576318	CHKA	Greene.2009
cg08928203	CHKA	Greene.2009
cg19713175	CHKA	Greene.2009
cg27431247	CHKA	Greene.2009
cg16087630	CHKA	Greene.2009
cg15858897	CHKA	Greene.2009
cg04760574	CHUK	harris.2010
cg04068910	CHUK	harris.2010
cg13939664	CHUK	harris.2010
cg17629447	CHUK	harris.2010
cg13291862	CHUK	harris.2010
cg11604142	CHUK	harris.2010
cg04737343	CHUK	harris.2010
cg05917963	CHUK	harris.2010
cg07793810	CHUK	harris.2010
cg26848011	CHUK	harris.2010
cg00560722	CHUK	harris.2010
cg26847029	CHUK	harris.2010
cg00576138	CITED2	harris.2010_Greene.2009
cg14925722	CITED2	harris.2010_Greene.2009
cg05607246	CITED2	harris.2010_Greene.2009
cg21186663	CITED2	harris.2010_Greene.2009
cg17583526	CITED2	harris.2010_Greene.2009
cg05732794	CITED2	harris.2010_Greene.2009
cg14021524	CITED2	harris.2010_Greene.2009
cg19566272	CITED2	harris.2010_Greene.2009
cg24219734	CITED2	harris.2010_Greene.2009
cg11468000	CITED2	harris.2010_Greene.2009
cg25722142	CITED2	harris.2010_Greene.2009
cg12082568	CITED2	harris.2010_Greene.2009
cg10433594	CITED2	harris.2010_Greene.2009
cg02595474	CITED2	harris.2010_Greene.2009
cg24462241	CITED2	harris.2010_Greene.2009
cg12601582	CITED2	harris.2010_Greene.2009
cg18451983	CITED2	harris.2010_Greene.2009
cg11347311	CITED2	harris.2010_Greene.2009
cg19456031	CITED2	harris.2010_Greene.2009
cg04186169	CITED2	harris.2010_Greene.2009
cg05383565	CITED2	harris.2010_Greene.2009
cg25703934	CITED2	harris.2010_Greene.2009
cg24211400	CITED2	harris.2010_Greene.2009
cg16636271	CITED2	harris.2010_Greene.2009
cg11125146	CITED2	harris.2010_Greene.2009
cg23010444	CITED2	harris.2010_Greene.2009
cg17995965	CITED2	harris.2010_Greene.2009
cg06449009	CITED2	harris.2010_Greene.2009
cg03339731	CITED2	harris.2010_Greene.2009
cg25791744	CITED2	harris.2010_Greene.2009
cg02177950	CLUAP1	harris.2010
cg02379764	CLUAP1	harris.2010
cg02566698	CLUAP1	harris.2010
cg08521777	CLUAP1	harris.2010
cg04963697	CLUAP1	harris.2010
cg11092441	CLUAP1	harris.2010
cg10343364	CLUAP1	harris.2010
cg02583271	CLUAP1	harris.2010
cg09934892	CLUAP1	harris.2010
cg27559562	CLUAP1	harris.2010
cg07751214	CLUAP1	harris.2010
cg02073511	CLUAP1	harris.2010
cg03129774	CLUAP1	harris.2010
cg00547530	CLUAP1	harris.2010
cg05671386	CLUAP1	harris.2010
cg06084907	CLUAP1	harris.2010
cg08941515	CLUAP1	harris.2010
cg10456069	CLUAP1	harris.2010
cg04351828	CLUAP1	harris.2010
cg07629688	CLUAP1	harris.2010
cg11720818	CLUAP1	harris.2010
cg07240673	CLUAP1	harris.2010
cg00990974	CLUAP1	harris.2010
cg08562243	CLUAP1	harris.2010
cg11759172	COBL	harris.2010
cg04016086	COBL	harris.2010
cg18157522	COBL	harris.2010
cg14896948	COBL	harris.2010
cg14507482	COBL	harris.2010
cg18692205	COBL	harris.2010
cg15743325	COBL	harris.2010
cg23448978	COBL	harris.2010
cg07152355	COBL	harris.2010
cg27590143	COBL	harris.2010
cg13508800	COBL	harris.2010
cg10046101	COBL	harris.2010
cg07880636	COBL	harris.2010
cg22664425	COBL	harris.2010
cg10524687	COBL	harris.2010
cg20094784	COBL	harris.2010
cg27325833	COBL	harris.2010
cg07908755	COBL	harris.2010
cg21355793	COBL	harris.2010
cg12510535	COBL	harris.2010
cg17727071	COBL	harris.2010
cg09613161	COBL	harris.2010
cg24472823	COBL	harris.2010
cg21232935	COBL	harris.2010
cg25554183	COBL	harris.2010
cg15805451	COBL	harris.2010
cg14412967	COBL	harris.2010
cg14997413	COBL	harris.2010
cg07571451	COBL	harris.2010
cg16761096	COBL	harris.2010
cg12602291	COBL	harris.2010
cg08144406	COBL	harris.2010
cg03551807	COBL	harris.2010
cg27425996	COBL	harris.2010
cg06488615	COBL	harris.2010
cg14505299	COBL	harris.2010
cg23122650	COBL	harris.2010
cg03187713	COBL	harris.2010
cg25599950	COBL	harris.2010
cg24626790	COBL	harris.2010
cg12592691	COBL	harris.2010
cg12988534	COBL	harris.2010
cg14525527	COBL	harris.2010
cg25202070	COBL	harris.2010
cg08695228	COBL	harris.2010
cg05950498	COBL	harris.2010
cg24826527	COBL	harris.2010
cg04219613	COBL	harris.2010
cg15893895	COBL	harris.2010
cg12252039	COBL	harris.2010
cg16518590	COBL	harris.2010
cg05567646	COQ3	Greene.2009
cg03514381	COQ3	Greene.2009
cg16399182	COQ3	Greene.2009
cg18751133	COQ3	Greene.2009
cg25565376	COQ3	Greene.2009
cg24119471	COQ3	Greene.2009
cg08822732	COQ3	Greene.2009
cg01788025	COQ3	Greene.2009
cg24831427	COQ3	Greene.2009
cg16665103	COQ3	Greene.2009
cg00851616	COQ3	Greene.2009
cg05237015	COQ3	Greene.2009
cg24567591	CREBBP	harris.2010
cg05898629	CREBBP	harris.2010
cg02512806	CREBBP	harris.2010
cg08211120	CREBBP	harris.2010
cg05151055	CREBBP	harris.2010
cg07618675	CREBBP	harris.2010
cg01383349	CREBBP	harris.2010
cg22321985	CREBBP	harris.2010
cg04432137	CREBBP	harris.2010
cg08156867	CREBBP	harris.2010
cg03140190	CREBBP	harris.2010
cg16395205	CREBBP	harris.2010
cg27035480	CREBBP	harris.2010
cg01010931	CREBBP	harris.2010
cg08402498	CREBBP	harris.2010
cg08506924	CREBBP	harris.2010
cg06614534	CREBBP	harris.2010
cg16423638	CREBBP	harris.2010
cg03039399	CREBBP	harris.2010
cg04979551	CREBBP	harris.2010
cg16560077	CREBBP	harris.2010
cg03761291	CREBBP	harris.2010
cg02350295	CREBBP	harris.2010
cg04141008	CREBBP	harris.2010
cg09519954	CREBBP	harris.2010
cg08364730	CREBBP	harris.2010
cg10203440	CREBBP	harris.2010
cg01536668	CREBBP	harris.2010
cg08964948	CREBBP	harris.2010
cg04071758	CREBBP	harris.2010
cg02717454	CREBBP	harris.2010
cg01591591	CREBBP	harris.2010
cg00747661	CREBBP	harris.2010
cg27318635	CREBBP	harris.2010
cg27100547	CREBBP	harris.2010
cg05194552	CREBBP	harris.2010
cg05557932	CREBBP	harris.2010
cg06716922	CREBBP	harris.2010
cg03879109	CREBBP	harris.2010
cg10963021	CREBBP	harris.2010
cg27390443	CREBBP	harris.2010
cg27366532	CREBBP	harris.2010
cg04996852	CREBBP	harris.2010
cg02578162	CREBBP	harris.2010
ch.16.192535R	CREBBP	harris.2010
cg16660359	CREBBP	harris.2010
cg00039463	CREBBP	harris.2010
cg01312837	CREBBP	harris.2010
cg04336433	CREBBP	harris.2010
cg01963870	CREBBP	harris.2010
cg04818078	CREBBP	harris.2010
cg09740815	CREBBP	harris.2010
cg04850976	CREBBP	harris.2010
cg16594957	CREBBP	harris.2010
cg03368634	CREBBP	harris.2010
cg08051625	CREBBP	harris.2010
cg09269891	CREBBP	harris.2010
cg26345239	CSK	harris.2010
cg07923379	CSK	harris.2010
cg20668952	CSK	harris.2010
cg08273635	CSK	harris.2010
cg19726959	CSK	harris.2010
cg10601181	CSK	harris.2010
cg01735277	CSK	harris.2010
cg25456747	CSK	harris.2010
cg26590834	CSK	harris.2010
cg20552236	CSK	harris.2010
cg27211576	CSK	harris.2010
cg11581305	CSK	harris.2010
cg14664628	CSK	harris.2010
cg13578134	CSK	harris.2010
cg12467191	CSK	harris.2010
cg03484612	CSK	harris.2010
cg11116510	CSK	harris.2010
cg05984096	CSK	harris.2010
cg07772128	CSK	harris.2010
cg00516515	CSK	harris.2010
cg13619522	CSK	harris.2010
cg25970266	CSK	harris.2010
cg24495257	CSK	harris.2010
cg02566978	CSK	harris.2010
cg01457418	CSK	harris.2010
cg13904571	CSK	harris.2010
cg07789225	CSNK2A1	harris.2010
cg22027500	CSNK2A1	harris.2010
cg14763706	CSNK2A1	harris.2010
cg22212829	CSNK2A1	harris.2010
cg19118289	CSNK2A1	harris.2010
cg06544113	CSNK2A1	harris.2010
cg04967687	CSNK2A1	harris.2010
cg23310143	CSNK2A1	harris.2010
cg02895725	CSNK2A1	harris.2010
cg07511836	CSNK2A1	harris.2010
cg03346802	CSNK2A1	harris.2010
cg23481873	CSNK2A1	harris.2010
cg25559100	CSNK2A1	harris.2010
cg03674076	CSNK2A1	harris.2010
cg04807025	CSNK2A1	harris.2010
cg19292062	CSNK2A1	harris.2010
cg02284850	CSNK2A1	harris.2010
cg07745905	CSNK2A1	harris.2010
cg01869661	CSNK2A1	harris.2010
cg20702327	CSNK2A1	harris.2010
cg21789392	CSNK2A1	harris.2010
cg21008046	CSNK2A1	harris.2010
cg26802294	CTH	Greene.2009
cg07091551	CTH	Greene.2009
cg21452766	CTH	Greene.2009
cg02917772	CTH	Greene.2009
cg03755098	CTH	Greene.2009
cg10497720	CTH	Greene.2009
cg12606399	CTH	Greene.2009
cg26890010	CTH	Greene.2009
cg26933368	CTH	Greene.2009
cg00968021	CTH	Greene.2009
cg21921513	CTH	Greene.2009
cg16581928	CTH	Greene.2009
cg14830466	CTH	Greene.2009
cg07529715	CTHRC1	harris.2010
cg07757887	CTHRC1	harris.2010
cg17630389	CTHRC1	harris.2010
cg01451193	CTHRC1	harris.2010
cg26952662	CTHRC1	harris.2010
cg05740575	CTHRC1	harris.2010
cg21643403	CTHRC1	harris.2010
cg18919478	CTHRC1	harris.2010
cg20392240	CTHRC1	harris.2010
cg01200376	CTHRC1	harris.2010
cg19188612	CTHRC1	harris.2010
cg04219247	CTHRC1	harris.2010
cg20447655	CTHRC1	harris.2010
cg21936543	CTHRC1	harris.2010
cg11889769	CTHRC1	harris.2010
cg15421087	CTNNB1	harris.2010
cg05726118	CTNNB1	harris.2010
cg02247160	CTNNB1	harris.2010
cg14663065	CTNNB1	harris.2010
cg03637259	CTNNB1	harris.2010
cg19155557	CTNNB1	harris.2010
cg09678212	CTNNB1	harris.2010
cg09489743	CTNNB1	harris.2010
cg14752598	CTNNB1	harris.2010
cg24930197	CTNNB1	harris.2010
cg05985073	CTNNB1	harris.2010
cg03532626	CTNNB1	harris.2010
cg00052422	CTNNB1	harris.2010
cg20925726	CTNNB1	harris.2010
cg18276810	CTNNB1	harris.2010
cg04180460	CTNNB1	harris.2010
cg01005582	CTNNB1	harris.2010
cg08934126	CTNNBIP1	harris.2010
cg17972631	CTNNBIP1	harris.2010
cg17973407	CTNNBIP1	harris.2010
cg10232889	CTNNBIP1	harris.2010
cg11544657	CTNNBIP1	harris.2010
cg11396313	CTNNBIP1	harris.2010
cg24086140	CTNNBIP1	harris.2010
cg06816087	CTNNBIP1	harris.2010
cg12814199	CTNNBIP1	harris.2010
cg01576340	CTNNBIP1	harris.2010
cg17512868	CTNNBIP1	harris.2010
cg27308387	CTNNBIP1	harris.2010
cg07584845	CTNNBIP1	harris.2010
cg10740965	CTNNBIP1	harris.2010
cg17095179	CTNNBIP1	harris.2010
cg24523535	CTNNBIP1	harris.2010
cg25033138	CTNNBIP1	harris.2010
cg15141379	CTNNBIP1	harris.2010
cg24592782	CTNNBIP1	harris.2010
cg16578549	CTNNBIP1	harris.2010
cg21604136	CTNNBIP1	harris.2010
cg02833588	CTNNBIP1	harris.2010
cg08893875	CTNNBIP1	harris.2010
cg17953816	CTNNBIP1	harris.2010
cg03401488	CTNNBIP1	harris.2010
cg14166197	CTNNBIP1	harris.2010
cg27566521	CTNNBIP1	harris.2010
cg00939682	CUBN	Greene.2009
cg11298524	CUBN	Greene.2009
cg22980697	CUBN	Greene.2009
cg00322919	CUBN	Greene.2009
cg08581745	CUBN	Greene.2009
cg06098474	CUBN	Greene.2009
cg25913882	CUBN	Greene.2009
cg25085729	CUBN	Greene.2009
cg00987044	CUBN	Greene.2009
cg17244673	CUBN	Greene.2009
cg25910432	CUBN	Greene.2009
cg13223209	CUBN	Greene.2009
cg07732336	CUBN	Greene.2009
cg24571822	CUBN	Greene.2009
cg26276014	CUBN	Greene.2009
cg25052223	CUBN	Greene.2009
cg10707565	CUBN	Greene.2009
cg17436460	CUBN	Greene.2009
cg00316341	CUBN	Greene.2009
cg13828637	CUBN	Greene.2009
cg25469714	CUBN	Greene.2009
cg04871873	CYCS	harris.2010
cg05629378	CYCS	harris.2010
cg03510117	CYCS	harris.2010
cg03244087	CYCS	harris.2010
cg19892210	CYCS	harris.2010
cg25765325	CYCS	harris.2010
cg11496438	CYCS	harris.2010
cg02470124	CYCS	harris.2010
cg14984920	CYCS	harris.2010
cg16169084	CYP26A1	harris.2010_Greene.2009
cg16445268	CYP26A1	harris.2010_Greene.2009
cg18080906	CYP26A1	harris.2010_Greene.2009
cg09192377	CYP26A1	harris.2010_Greene.2009
cg10145436	CYP26A1	harris.2010_Greene.2009
cg10716835	CYP26A1	harris.2010_Greene.2009
cg22536554	CYP26A1	harris.2010_Greene.2009
cg14613832	CYP26A1	harris.2010_Greene.2009
cg17538572	CYP26A1	harris.2010_Greene.2009
cg04082461	CYP26A1	harris.2010_Greene.2009
cg03099492	CYP26A1	harris.2010_Greene.2009
cg17712828	CYP26A1	harris.2010_Greene.2009
cg14539900	CYP26A1	harris.2010_Greene.2009
cg24849846	CYP26A1	harris.2010_Greene.2009
cg02078870	CYP26A1	harris.2010_Greene.2009
cg11310684	CYP26A1	harris.2010_Greene.2009
cg26652906	CYP26A1	harris.2010_Greene.2009
cg03549582	CYP26A1	harris.2010_Greene.2009
cg15055355	CYP26A1	harris.2010_Greene.2009
cg19453618	CYP26A1	harris.2010_Greene.2009
cg12157438	CYP26A1	harris.2010_Greene.2009
cg04609350	CYP26A1	harris.2010_Greene.2009
cg00429402	CYP26A1	harris.2010_Greene.2009
cg02325540	CYP26A1	harris.2010_Greene.2009
cg13948082	CYP26B1	Greene.2009
cg09984469	CYP26B1	Greene.2009
cg00999152	CYP26B1	Greene.2009
cg14932468	CYP26B1	Greene.2009
cg19599251	CYP26B1	Greene.2009
cg22979783	CYP26B1	Greene.2009
cg10883901	CYP26B1	Greene.2009
cg14447606	CYP26B1	Greene.2009
cg18079845	CYP26B1	Greene.2009
cg06049781	CYP26B1	Greene.2009
cg22540115	CYP26B1	Greene.2009
cg05227078	CYP26B1	Greene.2009
cg22856324	CYP26B1	Greene.2009
cg05414442	CYP26B1	Greene.2009
cg15821816	CYP26B1	Greene.2009
cg15160709	CYP26B1	Greene.2009
cg18244289	CYP26B1	Greene.2009
cg03717555	CYP26B1	Greene.2009
cg15052330	CYP26B1	Greene.2009
cg08641090	CYP26B1	Greene.2009
cg17498867	CYP26B1	Greene.2009
cg01959421	CYP26B1	Greene.2009
cg25297992	CYP26B1	Greene.2009
cg04884908	CYP26B1	Greene.2009
cg06122697	CYP26B1	Greene.2009
cg05889979	CYP26B1	Greene.2009
cg07163401	CYP26B1	Greene.2009
cg04940582	CYP26B1	Greene.2009
cg15392489	CYP26B1	Greene.2009
cg20097440	CYP26B1	Greene.2009
cg08286738	CYP26B1	Greene.2009
cg11034245	CYP26B1	Greene.2009
cg04586286	CYP26B1	Greene.2009
cg22510582	CYP26B1	Greene.2009
cg12044685	CYP26B1	Greene.2009
cg08863459	CYP26B1	Greene.2009
cg14252569	DACT1	harris.2010
cg19991689	DACT1	harris.2010
cg20820982	DACT1	harris.2010
cg21858516	DACT1	harris.2010
cg13215643	DACT1	harris.2010
cg10796078	DACT1	harris.2010
cg10112672	DACT1	harris.2010
cg22906574	DACT1	harris.2010
cg09250072	DACT1	harris.2010
cg26850503	DACT1	harris.2010
cg09985745	DACT1	harris.2010
cg05008070	DACT1	harris.2010
cg14314529	DACT1	harris.2010
cg23218957	DACT1	harris.2010
cg16464144	DACT1	harris.2010
cg24111503	DACT1	harris.2010
cg06270975	DEAF1	harris.2010
cg07556730	DEAF1	harris.2010
cg10003766	DEAF1	harris.2010
cg21849770	DEAF1	harris.2010
cg13569700	DEAF1	harris.2010
cg07157757	DEAF1	harris.2010
cg15661352	DEAF1	harris.2010
cg21531416	DEAF1	harris.2010
cg26376030	DEAF1	harris.2010
cg17114283	DEAF1	harris.2010
cg03608093	DEAF1	harris.2010
cg07121722	DEAF1	harris.2010
cg02877433	DEAF1	harris.2010
cg08062174	DEAF1	harris.2010
cg17005319	DEAF1	harris.2010
cg20282429	DEAF1	harris.2010
cg10079131	DEAF1	harris.2010
cg03758674	DEAF1	harris.2010
cg03173467	DEAF1	harris.2010
cg02471078	DEAF1	harris.2010
cg04141218	DEAF1	harris.2010
cg24487784	DEAF1	harris.2010
cg24639335	DEAF1	harris.2010
cg08266839	DEAF1	harris.2010
cg06616338	DEAF1	harris.2010
cg03347287	DEAF1	harris.2010
cg09624752	DEAF1	harris.2010
cg24043887	DEAF1	harris.2010
cg09375756	DEAF1	harris.2010
cg21156386	DEAF1	harris.2010
cg13709634	DEAF1	harris.2010
cg12231298	DEAF1	harris.2010
cg26276611	DEAF1	harris.2010
cg19897495	DEAF1	harris.2010
cg08692705	DEAF1	harris.2010
cg14353422	DEAF1	harris.2010
cg01207734	DHFR	GO:0006730_Greene.2009
cg06709766	DHFR	GO:0006730_Greene.2009
cg02467170	DHFR	GO:0006730_Greene.2009
cg16161425	DHFR	GO:0006730_Greene.2009
cg07526021	DHFR	GO:0006730_Greene.2009
cg02683461	DHFR	GO:0006730_Greene.2009
cg24059623	DHFR	GO:0006730_Greene.2009
cg18200270	DHFR	GO:0006730_Greene.2009
cg08827733	DHFR	GO:0006730_Greene.2009
cg23126947	DHFRL1	GO:0006730
cg12340891	DHFRL1	GO:0006730
cg15999104	DHFRL1	GO:0006730
cg02982400	DHFRL1	GO:0006730
cg04883418	DHFRL1	GO:0006730
cg14338234	DHFRL1	GO:0006730
cg26301639	DHFRL1	GO:0006730
cg04499690	DHFRL1	GO:0006730
cg16463395	DHFRL1	GO:0006730
cg17767184	DHFRL1	GO:0006730
cg21499895	DHFRL1	GO:0006730
cg24143828	DHFRL1	GO:0006730
cg21619547	DHFRL1	GO:0006730
cg00558986	DHFRL1	GO:0006730
cg19206910	DHFRL1	GO:0006730
cg20852286	DHFRL1	GO:0006730
cg04032566	DHFRL1	GO:0006730
cg09619475	DHFRL1	GO:0006730
cg03485669	DLC1	harris.2010
cg20607577	DLC1	harris.2010
cg26360930	DLC1	harris.2010
cg12121765	DLC1	harris.2010
cg25086418	DLC1	harris.2010
cg14904305	DLC1	harris.2010
cg13559439	DLC1	harris.2010
cg16420641	DLC1	harris.2010
cg20158867	DLC1	harris.2010
cg06103928	DLC1	harris.2010
cg10349685	DLC1	harris.2010
cg06103746	DLC1	harris.2010
cg12512013	DLC1	harris.2010
cg03068843	DLC1	harris.2010
cg14321859	DLC1	harris.2010
ch.8.343778F	DLC1	harris.2010
cg07123118	DLC1	harris.2010
cg04982401	DLC1	harris.2010
cg00476317	DLC1	harris.2010
cg00328075	DLC1	harris.2010
cg18792365	DLC1	harris.2010
cg06043512	DLC1	harris.2010
cg26244164	DLC1	harris.2010
cg10090985	DLC1	harris.2010
cg08148801	DLC1	harris.2010
cg08783941	DLC1	harris.2010
cg17678139	DLC1	harris.2010
cg05748937	DLC1	harris.2010
cg16749785	DLC1	harris.2010
cg26326560	DLC1	harris.2010
cg16099871	DLC1	harris.2010
cg15623503	DLC1	harris.2010
cg03653585	DLC1	harris.2010
cg22732636	DLC1	harris.2010
cg23682255	DLC1	harris.2010
cg03304380	DLC1	harris.2010
cg10941185	DLC1	harris.2010
cg22095507	DLC1	harris.2010
cg14419079	DLC1	harris.2010
cg26464821	DLC1	harris.2010
cg01070197	DLC1	harris.2010
cg08768218	DLC1	harris.2010
cg13007701	DLC1	harris.2010
cg20744108	DLC1	harris.2010
cg25768632	DLC1	harris.2010
cg00431673	DLC1	harris.2010
cg07135446	DLC1	harris.2010
cg19024344	DLC1	harris.2010
cg27378814	DLC1	harris.2010
cg02126477	DLC1	harris.2010
cg19040483	DLC1	harris.2010
cg22452650	DLC1	harris.2010
cg26125690	DLC1	harris.2010
cg05568274	DLC1	harris.2010
cg02727824	DLC1	harris.2010
cg26148020	DLC1	harris.2010
cg06164608	DLC1	harris.2010
cg17590523	DLC1	harris.2010
cg17989952	DLC1	harris.2010
cg27484878	DLC1	harris.2010
cg18037893	DLC1	harris.2010
cg03184452	DLC1	harris.2010
cg03683497	DLC1	harris.2010
cg18238570	DLC1	harris.2010
cg16643422	DLC1	harris.2010
cg02049217	DLC1	harris.2010
cg20536983	DLC1	harris.2010
cg05226008	DLC1	harris.2010
cg25996553	DLC1	harris.2010
cg00933411	DLC1	harris.2010
cg24819686	DLC1	harris.2010
cg14465769	DLG1	harris.2010
cg07755760	DLG1	harris.2010
cg14214865	DLG1	harris.2010
cg02139088	DLG1	harris.2010
cg20824211	DLG1	harris.2010
cg25830660	DLG1	harris.2010
cg12149391	DLG1	harris.2010
cg17696750	DLG1	harris.2010
cg07481360	DLG1	harris.2010
cg12972643	DLG1	harris.2010
cg12594803	DLG1	harris.2010
cg11077561	DLG1	harris.2010
cg15160312	DLG1	harris.2010
cg05137587	DLG1	harris.2010
cg00907939	DLG1	harris.2010
cg20835807	DLG1	harris.2010
cg14958505	DLG1	harris.2010
cg13489576	DLG1	harris.2010
cg09712591	DLG1	harris.2010
cg09426103	DLX5	harris.2010
cg17916835	DLX5	harris.2010
cg08878323	DLX5	harris.2010
cg01169726	DLX5	harris.2010
cg01448276	DLX5	harris.2010
cg13344740	DLX5	harris.2010
cg20080624	DLX5	harris.2010
cg18873386	DLX5	harris.2010
cg12041387	DLX5	harris.2010
cg09150117	DLX5	harris.2010
cg24799863	DLX5	harris.2010
cg11891395	DLX5	harris.2010
cg05597836	DLX5	harris.2010
cg08835113	DLX5	harris.2010
cg11367354	DLX5	harris.2010
cg11997899	DLX5	harris.2010
cg20377305	DLX5	harris.2010
cg10243939	DLX5	harris.2010
cg06537230	DLX5	harris.2010
cg26757388	DLX5	harris.2010
cg00503840	DLX5	harris.2010
cg00400832	DLX5	harris.2010
cg15732768	DLX5	harris.2010
cg08101303	DLX5	harris.2010
cg27016494	DLX5	harris.2010
cg09359114	DLX5	harris.2010
cg16876790	DLX5	harris.2010
cg27032146	DLX5	harris.2010
cg02101486	DLX5	harris.2010
cg07548367	DLX5	harris.2010
cg14719076	DLX5	harris.2010
cg16924616	DLX5	harris.2010
cg04737114	DLX5	harris.2010
cg17083494	DLX5	harris.2010
cg00930455	DLX5	harris.2010
cg19962750	DLX5	harris.2010
cg15339231	DLX5	harris.2010
cg20002177	DLX5	harris.2010
cg13462129	DLX5	harris.2010
cg20250426	DLX5	harris.2010
cg08832603	DLX5	harris.2010
cg13286614	DLX5	harris.2010
cg18544329	DLX5	harris.2010
cg24115040	DLX5	harris.2010
cg06911084	DLX5	harris.2010
cg00096922	DLX5	harris.2010
cg11500797	DLX5	harris.2010
cg06416110	DNAJB6	harris.2010
cg19428573	DNAJB6	harris.2010
cg19118904	DNAJB6	harris.2010
cg03937368	DNAJB6	harris.2010
cg27496299	DNAJB6	harris.2010
cg18362281	DNAJB6	harris.2010
cg22412150	DNAJB6	harris.2010
cg09903872	DNAJB6	harris.2010
cg04430780	DNAJB6	harris.2010
cg17529436	DNAJB6	harris.2010
cg08620789	DNAJB6	harris.2010
cg17950348	DNAJB6	harris.2010
cg21240861	DNAJB6	harris.2010
cg09710771	DNAJB6	harris.2010
cg22939563	DNAJB6	harris.2010
cg07048143	DNAJB6	harris.2010
cg25707994	DNAJB6	harris.2010
cg20245520	DNAJB6	harris.2010
cg02696201	DNAJB6	harris.2010
cg24185680	DNAJB6	harris.2010
cg20603964	DNAJB6	harris.2010
cg25507226	DNAJB6	harris.2010
cg19249678	DNAJB6	harris.2010
cg12577647	DNAJB6	harris.2010
cg01766193	DNAJB6	harris.2010
cg08583888	DNAJB6	harris.2010
cg01410440	DNAJB6	harris.2010
cg01469549	DNAJB6	harris.2010
cg05726556	DNAJB6	harris.2010
cg18327321	DNAJB6	harris.2010
cg14651435	DNAJB6	harris.2010
cg10161638	DNAJB6	harris.2010
cg13858484	DNAJB6	harris.2010
cg19858151	DNAJB6	harris.2010
cg12910268	DNAJB6	harris.2010
cg11057877	DNAJB6	harris.2010
cg18753341	DNAJB6	harris.2010
cg22044861	DNAJB6	harris.2010
cg10665071	DNAJB6	harris.2010
cg14567287	DNAJB6	harris.2010
cg23352384	DNAJB6	harris.2010
cg13456653	DNAJB6	harris.2010
cg27565794	DNAJB6	harris.2010
cg24844815	DNAJB6	harris.2010
cg07569018	DNAJB6	harris.2010
cg17255085	DNAJB6	harris.2010
cg04063230	DNAJB6	harris.2010
cg03836195	DNAJB6	harris.2010
cg14213430	DNAJB6	harris.2010
cg26860459	DNAJB6	harris.2010
cg02994253	DNAJB6	harris.2010
cg06229455	DNAJB6	harris.2010
cg23170771	DNAJB6	harris.2010
cg00553120	DNAJB6	harris.2010
cg25024001	DNAJB6	harris.2010
cg27525636	DNAJB6	harris.2010
cg00114346	DNAJB6	harris.2010
cg21010435	DNAJB6	harris.2010
cg10401362	DNAJB6	harris.2010
ch.7.3356624R	DNAJB6	harris.2010
cg05641778	DNAJB6	harris.2010
cg27023755	DNAJB6	harris.2010
cg12381188	DNAJB6	harris.2010
cg20723414	DNAJB6	harris.2010
cg17186355	DNAJB6	harris.2010
cg08010530	DNAJB6	harris.2010
cg05090392	DNAJB6	harris.2010
cg06858263	DNAJB6	harris.2010
cg08011146	DNAJB6	harris.2010
cg05077108	DNAJB6	harris.2010
cg05683808	DNAJB6	harris.2010
cg23564939	DNAJB6	harris.2010
cg23768894	DNAJB6	harris.2010
cg15248935	DNAJB6	harris.2010
cg08792082	DNAJB6	harris.2010
cg03996020	DNAJB6	harris.2010
cg26668151	DNAJB6	harris.2010
cg24815507	DNAJB6	harris.2010
cg07993586	DNAJB6	harris.2010
cg13515783	DNAJB6	harris.2010
cg11695266	DNAJB6	harris.2010
cg18245230	DNAJB6	harris.2010
cg12690313	DNAJB6	harris.2010
cg02271119	DNAJB6	harris.2010
cg26160086	DNAJB6	harris.2010
cg03559568	DNAJB6	harris.2010
cg26073410	DNMT3B	harris.2010
cg14224313	DNMT3B	harris.2010
cg16523653	DNMT3B	harris.2010
cg00300969	DNMT3B	harris.2010
cg24403338	DNMT3B	harris.2010
cg25803642	DNMT3B	harris.2010
cg13636640	DNMT3B	harris.2010
cg17475857	DNMT3B	harris.2010
cg14320358	DNMT3B	harris.2010
cg01870247	DNMT3B	harris.2010
cg13788819	DNMT3B	harris.2010
cg17721173	DNMT3B	harris.2010
cg17482740	DNMT3B	harris.2010
cg09835408	DNMT3B	harris.2010
cg22052056	DNMT3B	harris.2010
cg01243992	DNMT3B	harris.2010
cg09149842	DNMT3B	harris.2010
cg16953106	DNMT3B	harris.2010
cg22605822	DNMT3B	harris.2010
cg21235334	DNMT3B	harris.2010
cg27237537	DNMT3L	harris.2010
cg14170172	DNMT3L	harris.2010
cg09247319	DNMT3L	harris.2010
cg27187798	DNMT3L	harris.2010
cg12510221	DNMT3L	harris.2010
cg05705496	DNMT3L	harris.2010
cg15635600	DNMT3L	harris.2010
cg26398867	DNMT3L	harris.2010
cg27076046	DNMT3L	harris.2010
cg22028785	DNMT3L	harris.2010
cg05062192	DNMT3L	harris.2010
cg23434074	DNMT3L	harris.2010
cg13494355	DVL1	harris.2010
cg09236098	DVL1	harris.2010
cg22376366	DVL1	harris.2010
cg15462203	DVL1	harris.2010
cg16575694	DVL1	harris.2010
cg22709966	DVL1	harris.2010
cg23643813	DVL1	harris.2010
cg03465880	DVL1	harris.2010
cg07313814	DVL1	harris.2010
cg17748182	DVL1	harris.2010
cg26351554	DVL1	harris.2010
cg10164137	DVL1	harris.2010
cg06646682	DVL1	harris.2010
cg13932473	DVL1	harris.2010
cg24399111	DVL1	harris.2010
cg18024631	DVL1	harris.2010
cg19898526	DVL1	harris.2010
cg00542041	DVL1	harris.2010
cg15976416	DVL1	harris.2010
cg12625874	DVL1	harris.2010
cg06649390	DVL1	harris.2010
cg04119843	DVL1	harris.2010
cg17873420	DVL1	harris.2010
cg11339519	DVL1	harris.2010
cg17838754	DVL1	harris.2010
cg10556264	DVL1	harris.2010
cg12072393	DVL1	harris.2010
cg25203539	DVL1	harris.2010
cg22475339	DVL1	harris.2010
cg13248847	DVL2	harris.2010
cg26892702	DVL2	harris.2010
cg16264813	DVL2	harris.2010
cg12692199	DVL2	harris.2010
cg25432997	DVL2	harris.2010
cg24494412	DVL2	harris.2010
cg14438174	DVL2	harris.2010
cg01454148	DVL2	harris.2010
cg26249987	DVL2	harris.2010
cg21634261	DVL2	harris.2010
cg23938329	DVL2	harris.2010
cg20483962	DVL2	harris.2010
cg18755950	DVL2	harris.2010
cg15663173	DVL2	harris.2010
cg25898425	DVL2	harris.2010
cg03077712	DVL2	harris.2010
cg25256661	DVL2	harris.2010
cg04527876	DVL3	harris.2010
cg00067768	DVL3	harris.2010
cg10674793	DVL3	harris.2010
cg17338133	DVL3	harris.2010
cg12805087	DVL3	harris.2010
cg21214362	DVL3	harris.2010
cg01663570	DVL3	harris.2010
cg14673932	DVL3	harris.2010
cg06081563	DVL3	harris.2010
cg26652809	DVL3	harris.2010
cg20280182	DVL3	harris.2010
cg13607248	DVL3	harris.2010
cg23202575	DVL3	harris.2010
cg13730859	DVL3	harris.2010
cg01686767	DVL3	harris.2010
cg27613026	DVL3	harris.2010
cg08467643	DVL3	harris.2010
cg14141843	DVL3	harris.2010
cg17214251	DYNC2H1	harris.2010
cg16627319	DYNC2H1	harris.2010
cg19974599	DYNC2H1	harris.2010
cg02474625	DYNC2H1	harris.2010
cg04374719	DYNC2H1	harris.2010
cg15172785	DYNC2H1	harris.2010
cg11752440	DYNC2H1	harris.2010
cg01870246	DYNC2H1	harris.2010
cg01567084	DYNC2H1	harris.2010
cg03287633	DYNC2H1	harris.2010
cg25806743	DYNC2LI1	harris.2010
cg14120336	DYNC2LI1	harris.2010
cg01989857	DYNC2LI1	harris.2010
cg14041007	DYNC2LI1	harris.2010
cg23563507	DYNC2LI1	harris.2010
cg15890484	DYNC2LI1	harris.2010
cg26469955	DYNC2LI1	harris.2010
cg02802298	DYNC2LI1	harris.2010
cg14274759	DYNC2LI1	harris.2010
cg12564026	EFNA5	harris.2010
cg00230715	EFNA5	harris.2010
cg10788939	EFNA5	harris.2010
[truncated: 6,394 more rows]

## Sheet: Table S5
Table S5. Additional control kidney samples from GEO.
GEO ID	NTD status	sex	tissue	gestational age (wks)
GSM868047	geo.control	M	kidney	20
GSM868048	geo.control	F	kidney	18
GSM868049	geo.control	F	kidney	20
GSM868050	geo.control	M	kidney	15
GSM868051	geo.control	F	kidney	14

## Sheet: Table S6
Table S6. Differential methylation summary – candidate gene CpG sites.
spina bifida vs controls		chorionic villi			kidney			spinal cord			brain			muscle
	deltaβ FDR	NA	0.05	0.1	NA	0.05	0.1	NA	0.05	0.1	NA	0.05	0.1	NA	0.05	0.1
	0.05	1	0	0	83	65	9	0	0	0	0	0	0	0	0	0
	0.1	1	0	0	213	139	10	0	0	0	0	0	0	0	0	0
	0.15	1	0	0	347	180	10	0	0	0	0	0	0	0	0	0
	0.2	1	0	0	431	203	10	0	0	0	0	0	0	0	0	0
	1	8393	112	7	8393	266	10	8393	339	40	8393	174	11	8393	68	5
anencephaly vs controls		chorionic villi			kidney			spinal cord			brain			muscle
	deltaβ FDR	NA	0.05	0.1	NA	0.05	0.1	NA	0.05	0.1	NA	0.05	0.1	NA	0.05	0.1
	0.05	0	0	0	0	0	0	0	0	0	NA	NA	NA	0	0	0
	0.1	2	2	1	1	1	0	0	0	0	NA	NA	NA	0	0	0
	0.15	7	4	2	2	1	0	0	0	0	NA	NA	NA	0	0	0
	0.2	46	20	4	2	1	0	0	0	0	NA	NA	NA	0	0	0
	1	8393	125	8	8393	97	6	8393	288	28	NA	NA	NA	8393	133	6

## Sheet: Table S7
Table S7. Differential methylation summary – array-wide.
spina bifida vs control		chorionic villi			kidney			spinal cord			brain			muscle
	deltaβ FDR	NA	0.05	0.1	NA	0.05	0.1	NA	0.05	0.1	NA	0.05	0.1	NA	0.05	0.1
	0.05	0	0	0	4148	3342	504	1	0	0	0	0	0	0	0	0
	0.1	0	0	0	9997	6723	623	3	0	0	0	0	0	0	0	0
	0.15	0	0	0	15511	8891	656	3	0	0	4	2	0	0	0	0
	0.2	0	0	0	20807	10316	669	3	0	0	5	3	1	0	0	0
	1	442091	11508	413	442091	13734	734	442091	17952	1585	442091	11903	1087	442091	3999	156
anencephaly vs control		chorionic villi			kidney			spinal cord			brain			muscle
	deltaβ FDR	NA	0.05	0.1	NA	0.05	0.1	NA	0.05	0.1	NA	0.05	0.1	NA	0.05	0.1
	0.05	5	4	1	0	0	0	0	0	0	NA	NA	NA	0	0	0
	0.1	9	7	2	0	0	0	0	0	0	NA	NA	NA	0	0	0
	0.15	10	8	2	4	3	0	0	0	0	NA	NA	NA	0	0	0
	0.2	56	42	13	9	7	1	0	0	0	NA	NA	NA	0	0	0
	1	442091	10417	326	442091	5402	218	442091	16753	1530	NA	NA	NA	442091	7057	287
